# Supplementary material for: Genetic interaction mapping reveals functional relationships between peptidoglycan endopeptidases and carboxypeptidases
Source: PLoS Genet. 2024 Apr 10;20(4):e1011234. doi: 10.1371/journal.pgen.1011234 (PMC11034669; doi:10.1371/journal.pgen.1011234)
Supplement: S1 Table — (XLSX) [file pgen.1011234.s015.xlsx]

## Sheet: Sheet1
Gene_number	Description	fold_change	p_val
'VC0947'	D-alanyl-D-alanine carboxypeptidase	0.00864782	2.8388e-12
'VC0631'	tyrosyl-tRNA synthetase	0.00919901	4.56403e-08
'VC1702'	conserved hypothetical protein	0.0101824	0.0095873
'IG_VC1577'	Intergenic Region	0.0106012	0.00701299
'VC0956'	leucyl-tRNA synthetase	0.0106465	0.102857
'VC2315'	hypothetical protein	0.0106776	0.0292857
'IG_VC0098'	Intergenic Region	0.0124839	0.1
'IG_VC0041'	Intergenic Region	0.0137635	0.38
'IG_VC0948'	Intergenic Region	0.0153192	0.0171429
'VC1028'	molybdenum cofactor biosynthesis protein E	0.0155075	0.0759524
'VC2148'	hypothetical protein	0.0159744	0.333333
'IG_VC1712'	Intergenic Region	0.0162476	0.1
'IG_VC2326'	Intergenic Region	0.0180388	0.333333
'IG_VC1037'	Intergenic Region	0.0181415	1
'IG_VC1424'	Intergenic Region	0.0197403	0.0646667
'IG_VC2036'	Intergenic Region	0.0199851	0.4
'VCA0079'	shyA	0.0206106	2.78999e-17
'IG_VC1354'	Intergenic Region	0.0213525	0.606667
'IG_VC0142'	Intergenic Region	0.0223367	1
'VC0319'	birA bifunctional protein	0.0225465	0.0518095
'VCA0437'	hypothetical protein	0.0228202	0.34
'VC0763'	GTP-binding protein	0.0246131	0.333333
'IG_VC0309'	Intergenic Region	0.0254392	0.333333
'VC1904'	leucine-responsive regulatory protein	0.0255462	0.000145926
'IG_VC0485'	Intergenic Region	0.0257732	0.0414286
'VCA0826'	hypothetical protein	0.0259605	0.102333
'IG_VC1843'	Intergenic Region	0.0259803	1
'IG_VC2315'	Intergenic Region	0.0264984	1
'VC2457'	holo-(acyl-carrier-protein) synthase	0.0266233	0.62
'IG_VCA0983'	Intergenic Region	0.0276413	0.139667
'IG_VC0201'	Intergenic Region	0.0298712	1
'IG_VC2512'	Intergenic Region	0.0298764	0.0700476
'VC0641'	conserved hypothetical protein	0.030423	0.22
'IG_VC0286'	Intergenic Region	0.0304468	0.333333
'IG_VC1718'	Intergenic Region	0.0312712	0.0768571
'IG_VC1948'	Intergenic Region	0.0314153	0.121857
'VC2648'	hypothetical protein	0.0333737	1
'IG_VC0516'	Intergenic Region	0.0342817	0.00764003
'IG_VC1594'	Intergenic Region	0.0344487	1
'IG_VC2774'	Intergenic Region	0.0353856	0.333333
'IG_VC2754'	Intergenic Region	0.0356289	0.102333
'IG_VC2375'	Intergenic Region	0.0362737	1
'VCA0626'	hypothetical protein	0.0370018	1
'IG_VC2669'	Intergenic Region	0.0381689	0.333333
'VCA0547'	hypothetical protein	0.0384168	0.144333
'VCA1115'	ParA family protein	0.0384791	0.000944935
'IG_VC1688'	Intergenic Region	0.0387277	0.535
'IG_VC2688'	Intergenic Region	0.0388564	0.0488571
'IG_VC0864'	Intergenic Region	0.0389584	0.333333
'IG_VCA0685'	Intergenic Region	0.0390581	0.102333
'IG_VC2397'	Intergenic Region	0.0400324	0.0642857
'IG_VC1619'	Intergenic Region	0.0407731	0.238
'IG_VC2259'	Intergenic Region	0.0410321	1
'IG_VC0172'	Intergenic Region	0.0410943	0.546667
'IG_VC1065'	Intergenic Region	0.0411006	1
'IG_VC0596'	Intergenic Region	0.0414388	0.406667
'IG_VC0544'	Intergenic Region	0.0421361	0.418
'VC0867'	hypothetical protein	0.0423906	0.4
'IG_VC2371'	Intergenic Region	0.0433817	0.0357143
'IG_VCA0618'	Intergenic Region	0.0434756	1
'IG_VC1062'	Intergenic Region	0.0447424	0.149
'VCA0295'	hypothetical protein	0.0449849	0.4
'VCA0796'	hypothetical protein	0.0452341	0.123333
'IG_VCA0601'	Intergenic Region	0.0454695	1
'VC2410'	hypothetical protein	0.0458794	1
'IG_VC1141'	Intergenic Region	0.0460814	1
'IG_VC1744'	Intergenic Region	0.0461925	0.333333
'IG_VC1947'	Intergenic Region	0.0471559	1
'IG_VC0462'	Intergenic Region	0.04736	0.333333
'IG_VC2082'	Intergenic Region	0.0486356	0.4
'IG_VC0760'	Intergenic Region	0.0497332	0.333333
'IG_VC0141'	Intergenic Region	0.0502504	1
'VC0448'	hypothetical protein	0.050337	0.0644762
'IG_VC1819'	Intergenic Region	0.0505588	1
'IG_VCA0993'	Intergenic Region	0.0507559	1
'IG_VC1783'	Intergenic Region	0.0508989	1
'IG_VC1123'	Intergenic Region	0.0510573	1
'IG_VC2233'	Intergenic Region	0.0516025	1
'IG_VC1517'	Intergenic Region	0.051943	0.0514261
'VC2375'	hypothetical protein	0.0521987	0.115714
'IG_VC1531'	Intergenic Region	0.0533114	1
'IG_VCA0375'	Intergenic Region	0.0533235	0.207333
'IG_VC1848'	Intergenic Region	0.0535409	1
'IG_VC0343'	Intergenic Region	0.0535891	1
'IG_VC0770'	Intergenic Region	0.0539578	0.10954
'IG_VC0936'	Intergenic Region	0.054362	1
'IG_VC1508'	Intergenic Region	0.0552776	1
'IG_VC1374'	Intergenic Region	0.0559784	0.333333
'IG_VC1806'	Intergenic Region	0.0563338	0.159333
'IG_VC1297'	Intergenic Region	0.0569858	0.66
'IG_VC1897'	Intergenic Region	0.0579118	1
'IG_VCA0530'	Intergenic Region	0.0590375	0.353333
'IG_VC2004'	Intergenic Region	0.0598853	0.333333
'IG_VC0046'	Intergenic Region	0.0599178	1
'IG_VC1960'	Intergenic Region	0.0607084	1
'IG_VC1583'	Intergenic Region	0.0607803	0.817
'IG_VC1567'	Intergenic Region	0.061064	1
'VC1943'	hypothetical protein	0.0623811	1
'IG_VC0604'	Intergenic Region	0.0628042	0.0185873
'IG_VC1971'	Intergenic Region	0.0630014	0.34
'VCA0770'	hypothetical protein	0.0635164	0.111667
'IG_VC2364'	Intergenic Region	0.0644353	0.346667
'VC0358'	conserved hypothetical protein	0.0644396	1
'VC1844'	cytochrome d ubiquinol oxidase, subunit I	0.0648852	5.8984e-12
'IG_VC1907'	Intergenic Region	0.0655976	1
'IG_VC1105'	Intergenic Region	0.0657711	0.333333
'IG_VCA0722'	Intergenic Region	0.0669466	0.267143
'IG_VC1108'	Intergenic Region	0.0672117	1
'VC1013'	RnfG-related protein	0.0673739	0.206667
'IG_VC2499'	Intergenic Region	0.0674182	0.176333
'IG_VCA0227'	Intergenic Region	0.0677828	1
'IG_VC0903'	Intergenic Region	0.068197	1
'VC0708'	conserved hypothetical protein	0.0683108	0.168571
'IG_VC0592'	Intergenic Region	0.0683385	1
'IG_VC2665'	Intergenic Region	0.0684999	0.333333
'IG_VC0459'	Intergenic Region	0.0685412	1
'IG_VC0641'	Intergenic Region	0.0689304	0.00117237
'VC2233'	DNA polymerase III, epsilon subunit	0.0689697	0.111111
'IG_VCA1005'	Intergenic Region	0.0690466	0.333333
'IG_VC0029'	Intergenic Region	0.0693356	1
'VC1456'	cholera enterotoxin, B subunit	0.0693507	0.0239683
'VC2015'	DNA polymerase III, delta prime subunit	0.0694416	1
'IG_VC0807'	Intergenic Region	0.0700925	0.353333
'IG_VC0751'	Intergenic Region	0.0703657	1
'VC1842'	conserved hypothetical protein	0.070448	0.0556825
'IG_VC0697'	Intergenic Region	0.0708252	0.336667
'VC1813'	hypothetical protein	0.071129	1
'IG_VC2242'	Intergenic Region	0.0715278	0.106286
'VC0375'	hypothetical protein	0.0720582	0.8
'IG_VC0673'	Intergenic Region	0.0727054	1
'IG_VCA0072'	Intergenic Region	0.0731674	1
'IG_VC1678'	Intergenic Region	0.0741919	0.6
'VC2691'	periplasmic protein cpxP, putative	0.0743559	0.119667
'VC2687'	hypothetical protein	0.074404	0.0797143
'IG_VC2367'	Intergenic Region	0.0744538	1
'IG_VC1951'	Intergenic Region	0.0745105	0.117333
'VCA0606'	phosphonoacetaldehyde phosphonohydrolase	0.0765152	0.277882
'VC0252'	acetyltransferase RfbO, CysE/LacA/LpxA/NodL family	0.0772523	3.52316e-05
'IG_VC2336'	Intergenic Region	0.0773584	1
'IG_VC1402'	Intergenic Region	0.0774713	1
'IG_VC2349'	Intergenic Region	0.0781571	1
'VC2395'	hypothetical protein	0.0796385	0.52
'IG_VC2355'	Intergenic Region	0.08067	1
'IG_VC2740'	Intergenic Region	0.0813779	0.36
'IG_VCA0150'	Intergenic Region	0.0814454	1
'IG_VC2775'	Intergenic Region	0.0817844	1
'IG_VC1568'	Intergenic Region	0.08226	1
'IG_VC0048'	Intergenic Region	0.0825639	1
'IG_VC1079'	Intergenic Region	0.0831628	1
'IG_VC2362'	Intergenic Region	0.0833981	0.247667
'VC0347'	host factor-I, putative	0.0835963	0.0362372
'IG_VCA1052'	Intergenic Region	0.0842434	0.333333
'IG_VCA0673'	Intergenic Region	0.0850112	0.232
'IG_VC1804'	Intergenic Region	0.0850812	0.0473333
'IG_VC1983'	Intergenic Region	0.0854734	0.153
'IG_VCA1053'	Intergenic Region	0.0855719	0.0432222
'IG_VC0746'	Intergenic Region	0.0858643	0.962286
'VC0895'	hypothetical protein	0.0859199	0.186571
'IG_VC2736'	Intergenic Region	0.0860596	0.182
'IG_VC1859'	Intergenic Region	0.086229	1
'VC2449'	hypothetical protein	0.0874313	0.36
'VC2397'	cell division protein FtsZ	0.0876609	0.188667
'VC1850'	conserved hypothetical protein	0.0879866	0.546667
'IG_VC0373'	Intergenic Region	0.088703	1
'VC0021'	glycyl-tRNA synthetase, alpha chain	0.0890866	0.725714
'VCA1076'	hypothetical protein	0.0896238	0.406
'IG_VCA0688'	Intergenic Region	0.0897337	0.0830317
'IG_VC0881'	Intergenic Region	0.0898926	0.220667
'IG_VC2483'	Intergenic Region	0.0899642	1
'VC0565'	protease DegS	0.0900272	0.185143
'IG_VCA0404'	Intergenic Region	0.0901517	0.649079
'IG_VC0371'	Intergenic Region	0.090179	0.34
'IG_VCA0199'	Intergenic Region	0.0910574	0.0934286
'IG_VC0467'	Intergenic Region	0.0910893	0.198
'IG_VC2122'	Intergenic Region	0.0913806	1
'IG_VC0452'	Intergenic Region	0.0914761	1
'IG_VC2628'	Intergenic Region	0.0921333	1
'IG_VC1928'	Intergenic Region	0.0925524	1
'VCA0393'	hypothetical protein	0.092605	0.386667
'IG_VC2263'	Intergenic Region	0.0928958	0.466
'IG_VC1936'	Intergenic Region	0.0931221	1
'IG_VC0051'	Intergenic Region	0.0933043	0.0311722
'IG_VC2414'	Intergenic Region	0.0936199	1
'IG_VC0093'	Intergenic Region	0.0936783	0.0399365
'VC1387'	hypothetical protein	0.0939305	1
'IG_VC2381'	Intergenic Region	0.094364	1
'IG_VC0821'	Intergenic Region	0.0948305	0.4
'IG_VCA0973'	Intergenic Region	0.0948346	1
'IG_VC2442'	Intergenic Region	0.0959042	0.142857
'IG_VC0675'	Intergenic Region	0.0966991	1
'VCA0456'	hypothetical protein	0.096769	0.353333
'IG_VC0557'	Intergenic Region	0.0968992	0.346667
'IG_VC2312'	Intergenic Region	0.0970663	0.210162
'VC2378'	conserved hypothetical protein	0.0971961	0.0802727
'IG_VCA0096'	Intergenic Region	0.0973587	0.238333
'VC0592'	3-methyl-2-oxobutanoate hydroxymethyltransferase	0.0978701	0.0555714
'IG_VC0291'	Intergenic Region	0.0979729	1
'IG_VC2428'	Intergenic Region	0.098133	1
'VC1843'	cytochrome d ubiquinol oxidase, subunit II	0.0981359	7.35885e-07
'IG_VC1777'	Intergenic Region	0.0982304	1
'IG_VC0359'	Intergenic Region	0.0983277	0.448
'IG_VC0994'	Intergenic Region	0.0983605	1
'IG_VCA0218'	Intergenic Region	0.0985777	0.0768485
'IG_VC1844'	Intergenic Region	0.0985807	1
'IG_VC1700'	Intergenic Region	0.0990609	0.257143
'IG_VCA0777'	Intergenic Region	0.101291	1
'VC0108'	DNA polymerase I	0.101905	0.0824409
'IG_VC2300'	Intergenic Region	0.102403	1
'VCA0967'	hypothetical protein	0.102504	0.706667
'VC0427'	hypothetical protein	0.103055	0.204
'IG_VC2609'	Intergenic Region	0.103663	1
'IG_VC2291'	Intergenic Region	0.104227	0.301429
'IG_VC2730'	Intergenic Region	0.104976	0.366667
'VCA0001'	hypothetical protein	0.105084	0.33
'IG_VC2218'	Intergenic Region	0.105225	0.336667
'IG_VC2207'	Intergenic Region	0.105493	1
'IG_VCA0739'	Intergenic Region	0.105654	0.4
'IG_VC1063'	Intergenic Region	0.105738	1
'IG_VC2165'	Intergenic Region	0.107358	0.546333
'VC1946'	hypothetical protein	0.107538	0.509
'VC0372'	alanine racemase, biosynthetic	0.108015	0.376667
'VC2368'	aerobic respiration control protein FexA	0.108111	4.1216e-05
'IG_VC0897'	Intergenic Region	0.108238	1
'IG_VC2359'	Intergenic Region	0.109009	1
'IG_VC0790'	Intergenic Region	0.109457	1
'IG_VC1786'	Intergenic Region	0.109776	0.270468
'IG_VC1561'	Intergenic Region	0.110723	0.693333
'VCA0026'	conserved hypothetical protein	0.111732	0.0834121
'IG_VCA0052'	Intergenic Region	0.111903	0.677475
'IG_VC0536'	Intergenic Region	0.11198	1
'VC1858'	conserved hypothetical protein	0.112279	1
'IG_VCA0547'	Intergenic Region	0.112604	0.0173186
'IG_VC0884'	Intergenic Region	0.113223	1
'VCA0933'	cold shock domain family protein	0.113917	0.370429
'VC0832'	toxin co-regulated pilus biosynthesis protein R	0.115133	0.0449743
'IG_VC0838'	Intergenic Region	0.116257	0.158
'IG_VCA0228'	Intergenic Region	0.116739	0.353333
'IG_VCA0750'	Intergenic Region	0.116922	0.343429
'IG_VC2451'	Intergenic Region	0.117062	0.59
'IG_VC0991'	Intergenic Region	0.117223	0.25632
'IG_VC2618'	Intergenic Region	0.117264	1
'IG_VCA0757'	Intergenic Region	0.117384	0.36
'VC1694'	napE protein	0.117573	0.34
'IG_VC0786'	Intergenic Region	0.117719	1
'VC0760'	histidyl-tRNA synthetase	0.117723	0.387333
'IG_VC2246'	Intergenic Region	0.118748	1
'IG_VC0876'	Intergenic Region	0.119799	0.00245729
'VCA0509'	hypothetical protein	0.119811	0.334429
'IG_VC1814'	Intergenic Region	0.120145	0.446667
'IG_VCA0350'	Intergenic Region	0.120214	0.138778
'VC0084'	conserved hypothetical protein	0.12091	0.103429
'VC0647'	polyribonucleotide nucleotidyltransferase	0.12178	3.20767e-07
'IG_VC0720'	Intergenic Region	0.122236	0.284
'VC0248'	acyl carrier protein, putative	0.123308	0.0511082
'IG_VC1950'	Intergenic Region	0.124394	0.149
'IG_VC1500'	Intergenic Region	0.125274	0.160159
'VCA0486'	hypothetical protein	0.125705	0.247714
'IG_VC2624'	Intergenic Region	0.12606	0.257714
'IG_VC0640'	Intergenic Region	0.126438	0.0192309
'IG_VC2099'	Intergenic Region	0.126831	0.703333
'IG_VC1664'	Intergenic Region	0.12754	0.784848
'IG_VC0469'	Intergenic Region	0.128049	0.446667
'IG_VC0362'	Intergenic Region	0.12891	0.373333
'IG_VCA0576'	Intergenic Region	0.129154	0.163745
'IG_VC2353'	Intergenic Region	0.12922	0.0149367
'IG_VCA0327'	Intergenic Region	0.130065	0.52
'IG_VC2235'	Intergenic Region	0.130311	1
'IG_VC1657'	Intergenic Region	0.130356	1
'VC0243'	GDP-mannose 4,6-dehydratase	0.130894	2.27545e-17
'IG_VC1073'	Intergenic Region	0.132546	0.616
'IG_VC1283'	Intergenic Region	0.133473	0.278
'VC1236'	PilB-related protein	0.133735	0.659023
'VC0941'	serine hydroxymethyltransferase	0.133943	8.10733e-05
'IG_VC0127'	Intergenic Region	0.135152	1
'VC1654'	hypothetical protein	0.135697	0.22
'IG_VC0877'	Intergenic Region	0.135896	1
'VCA0452'	hypothetical protein	0.136346	0.353333
'IG_VC0428'	Intergenic Region	0.137215	1
'IG_VCA0131'	Intergenic Region	0.137431	0.673333
'IG_VC1911'	Intergenic Region	0.137483	0.453333
'IG_VC2261'	Intergenic Region	0.139435	0.221333
'VC0133'	hypothetical protein	0.140368	0.102
'IG_VCA0030'	Intergenic Region	0.14067	1
'IG_VCA0408'	Intergenic Region	0.141388	0.393333
'IG_VC0243'	Intergenic Region	0.141558	1
'IG_VC0943'	Intergenic Region	0.142575	0.112306
'VCA0407'	hypothetical protein	0.142964	0.49
'IG_VC0466'	Intergenic Region	0.143146	1
'VC0250'	iron-containing alcohol dehydrogenase family protein RfbM	0.143959	6.02726e-12
'VC1257'	3-demethylubiquinone-9 3-methyltransferase	0.14429	1
'IG_VCA0097'	Intergenic Region	0.144339	1
'IG_VC0958'	Intergenic Region	0.144445	0.101128
'VC1787'	hypothetical protein	0.145078	0.451714
'IG_VC0479'	Intergenic Region	0.14539	0.0159219
'IG_VC2502'	Intergenic Region	0.14677	0.792
'IG_VCA0913'	Intergenic Region	0.147099	1
'VC2569'	hypothetical protein	0.147162	0.00557296
'IG_VCA0726'	Intergenic Region	0.14797	1
'IG_VC0678'	Intergenic Region	0.14817	0.128349
'IG_VC1197'	Intergenic Region	0.148245	0.0745714
'IG_VC0275'	Intergenic Region	0.148392	0.784
'IG_VCA0769'	Intergenic Region	0.148873	0.258
'VC2382'	conserved hypothetical protein	0.149009	0.00119607
'IG_VC1793'	Intergenic Region	0.150054	0.784
'IG_VCA0211'	Intergenic Region	0.150133	0.505
'IG_VC0791'	Intergenic Region	0.150262	1
'IG_VC1768'	Intergenic Region	0.150341	1
'IG_VC1194'	Intergenic Region	0.152118	0.39
'VC0316'	hypothetical protein	0.152506	0.193714
'IG_VC1028'	Intergenic Region	0.15268	0.333333
'VCA0948'	conserved hypothetical protein	0.153773	0.25956
'IG_VC1067'	Intergenic Region	0.153853	0.348
'IG_VC0384'	Intergenic Region	0.154673	0.373333
'VCA0611'	hypothetical protein	0.154815	0.486667
'VC2665'	chaperonin, 10 Kd subunit	0.154832	1
'IG_VC1808'	Intergenic Region	0.156005	0.00238067
'VC1007'	hypothetical protein	0.156852	1
'VC2430'	topoisomerase IV, subunit A	0.157119	1
'VCA0750'	hypothetical protein	0.157673	0.289429
'VC0754'	conserved hypothetical protein	0.157749	1
'IG_VC0100'	Intergenic Region	0.15806	0.566667
'VC0260'	mannosyl-transferase	0.159926	7.14574e-14
'IG_VC1977'	Intergenic Region	0.161142	1
'IG_VC2271'	Intergenic Region	0.161756	1
'IG_VC0350'	Intergenic Region	0.162628	1
'IG_VC2424'	Intergenic Region	0.162757	1
'IG_VC2319'	Intergenic Region	0.163145	1
'VC0251'	acyl protein synthase/acyl-CoA reductase RfbN	0.164617	1.12924e-23
'VC1508'	conserved hypothetical protein	0.164844	0.127302
'VC2730'	general secretion pathway protein G	0.165059	1
'VCA0752'	thioredoxin 2	0.165355	0.368143
'VC2180'	glutamyl-tRNA reductase	0.16547	0.433333
'VCA0187'	hypothetical protein	0.165625	0.378667
'VCA0661'	peptidyl-prolyl cis-trans isomerase-related protein	0.165841	0.00174323
'IG_VC1633'	Intergenic Region	0.166832	0.343333
'IG_VC0408'	Intergenic Region	0.167368	1
'VCA0359'	plasmid stabilization element ParE, putative	0.168603	0.124571
'VC2520'	ABC transporter, ATP-binding protein	0.169411	0.00316575
'VC2327'	hypothetical protein	0.16946	0.258
'IG_VC2037'	Intergenic Region	0.169667	0.296451
'VC0856'	dnaJ protein	0.1699	0.431619
'IG_VC1963'	Intergenic Region	0.171236	0.204095
'IG_VC2030'	Intergenic Region	0.171705	0.123561
'VC2369'	sensor histidine kinase FexB	0.172257	0.000123693
'VC1082'	response regulator	0.17282	0.0235342
'VC2447'	enolase	0.173696	0.646
'IG_VCA1010'	Intergenic Region	0.174105	1
'VC0045'	methionyl-tRNA formyltransferase	0.17463	1
'IG_VC0690'	Intergenic Region	0.174789	1
'VC0245'	rfbG protein	0.175008	1.6954e-11
'IG_VC2074'	Intergenic Region	0.175104	0.170111
'IG_VC1480'	Intergenic Region	0.175364	0.329
'VC0838'	TCP pilus virulence regulatory protein	0.176332	0.199762
'IG_VC2075'	Intergenic Region	0.176796	1
'VC1756'	periplasmic linker protein, putative	0.177021	0.0241009
'IG_VC1788'	Intergenic Region	0.177046	0.0287937
'IG_VC0025'	Intergenic Region	0.17728	0.5
'IG_VC2661'	Intergenic Region	0.177495	0.333333
'IG_VC1320'	Intergenic Region	0.179073	0.34
'IG_VC1554'	Intergenic Region	0.180629	1
'IG_VC1967'	Intergenic Region	0.180813	0.02854
'IG_VC2066'	Intergenic Region	0.181503	0.336667
'IG_VCA0342'	Intergenic Region	0.182219	0.666714
'IG_VC1654'	Intergenic Region	0.182554	0.108333
'VCA0533'	tatA protein	0.182562	0.591476
'VC0334'	hypothetical protein	0.182742	0.0345809
'VCA0390'	hypothetical protein	0.182953	1
'IG_VCA1009'	Intergenic Region	0.183555	1
'IG_VCA1048'	Intergenic Region	0.185267	1
'IG_VC2206'	Intergenic Region	0.185665	0.634
'IG_VCA0119'	Intergenic Region	0.186073	1
'VC2173'	hypothetical protein	0.186931	1
'VC0471'	sprT protein, putative	0.187311	0.0529036
'IG_VC0303'	Intergenic Region	0.187508	1
'VC1820'	PTS system, fructose-specific IIA component	0.187722	0.0698475
'VC0824'	tagD protein	0.188472	0.0884876
'IG_VC2260'	Intergenic Region	0.188554	1
'IG_VC0250'	Intergenic Region	0.18861	1
'IG_VC2378'	Intergenic Region	0.190243	0.181687
'IG_VCA0557'	Intergenic Region	0.190546	0.411365
'VC2766'	ATP synthase F1, alpha subunit	0.19099	0.309143
'VC1493'	hypothetical protein	0.192254	0.114433
'IG_VC0625'	Intergenic Region	0.192272	0.309
'VCA0279'	transcriptional regulator, HTH_3 family	0.192484	0.00479337
'VC2426'	leader peptidase PilD	0.192593	0.913429
'IG_VCA0117'	Intergenic Region	0.192982	1
'VC0797'	citrate lyase, gamma subunit	0.193399	0.0668571
'IG_VC0296'	Intergenic Region	0.194605	1
'VC0854'	heat shock protein GrpE	0.196385	1
'VC1678'	phage shock protein A	0.197118	0.129286
'IG_VC1248'	Intergenic Region	0.197216	1
'VC2413'	pyruvate dehydrogenase, E2 component, dihydrolipoamide acetyltransferase	0.197431	2.53066e-05
'IG_VC1483'	Intergenic Region	0.197804	1
'VC0158'	glutamate racemase	0.199139	0.573333
'VC0363'	hypothetical protein	0.200631	1
'IG_VC1160'	Intergenic Region	0.201062	1
'IG_VC0355'	Intergenic Region	0.201093	0.0932875
'VC0639'	phosphoglucomutase/phosphomannomutase family protein MrsA	0.201481	0.28
'VCA0642'	transcriptional regulator, ArsR family	0.201979	0.766667
'IG_VCA0771'	Intergenic Region	0.202734	0.436667
'VC1706'	transcriptional activator MetR	0.203302	0.0649286
'IG_VC1338'	Intergenic Region	0.203931	0.466667
'IG_VC1917'	Intergenic Region	0.204133	0.287365
'VC1017'	RnfA-related protein	0.204262	1
'VC0241'	mannose-1-phosphate guanylyltransferase	0.205367	3.79229e-15
'IG_VC2693'	Intergenic Region	0.205706	1
'IG_VC0242'	Intergenic Region	0.206058	1
'IG_VC0454'	Intergenic Region	0.206198	0.197571
'IG_VC0216'	Intergenic Region	0.206553	0.0749983
'IG_VC2425'	Intergenic Region	0.20656	0.295
'IG_VC1344'	Intergenic Region	0.206721	0.0784144
'IG_VC0945'	Intergenic Region	0.206864	0.249175
'VC1218'	hypothetical protein	0.208279	0.823333
'IG_VC1993'	Intergenic Region	0.208972	1
'VC1385'	hypothetical protein	0.20941	1
'IG_VC0738'	Intergenic Region	0.209695	0.138921
'IG_VC0472'	Intergenic Region	0.209909	0.069127
'IG_VC0031'	Intergenic Region	0.210347	1
'IG_VC0365'	Intergenic Region	0.210507	0.0237426
'VC2048'	vacJ lipoprotein	0.210564	1.02015e-05
'VC0963'	VisC-related protein	0.21075	1
'IG_VC2413'	Intergenic Region	0.210951	0.0279151
'IG_VC0662'	Intergenic Region	0.212298	0.869333
'IG_VCA0804'	Intergenic Region	0.212959	0.356408
'IG_VC0653'	Intergenic Region	0.212994	0.0850317
'VC0536'	hypothetical protein	0.213495	1
'IG_VC0806'	Intergenic Region	0.213852	0.353333
'IG_VC0797'	Intergenic Region	0.214793	0.415
'IG_VC1116'	Intergenic Region	0.216008	0.421429
'VC0244'	perosamine synthase	0.216042	1.40555e-09
'VC0996'	hypothetical protein	0.216841	0.387
'IG_VC2506'	Intergenic Region	0.217274	0.813074
'VCA0462'	hypothetical protein	0.217343	0.233667
'IG_VC2318'	Intergenic Region	0.21741	0.306143
'IG_VC0349'	Intergenic Region	0.218418	0.765429
'VC1642'	hypothetical protein	0.219816	0.771883
'VC1501'	conserved hypothetical protein	0.219994	2.89073e-06
'IG_VCA0079'	Intergenic Region	0.220925	0.154381
'IG_VC1387'	Intergenic Region	0.220995	1
'VC2477'	hypothetical protein	0.221211	0.571302
'IG_VCA0326'	Intergenic Region	0.221234	0.413333
'IG_VCA0963'	Intergenic Region	0.22149	0.198143
'VC2244'	acetyl-CoA carboxylase, carboxyl transferase alpha subunit	0.2225	1
'IG_VC2629'	Intergenic Region	0.222535	1
'IG_VCA0846'	Intergenic Region	0.222706	1
'IG_VCA0881'	Intergenic Region	0.223879	1
'IG_VCA0085'	Intergenic Region	0.226767	0.324524
'VC1735'	leucyl/phenylalanyl-tRNA--protein transferase	0.227202	0.0728122
'VC1426'	spermidine/putrescine ABC transporter, permease protein	0.227245	0.0111175
'VC1733'	hypothetical protein	0.227339	0.683333
'IG_VC0680'	Intergenic Region	0.2277	0.486423
'IG_VC2035'	Intergenic Region	0.227701	0.0134877
'VC2361'	formate acetyl transferase-related protein	0.229373	0.0578166
'IG_VC1996'	Intergenic Region	0.230473	0.168016
'VC1316'	chemotaxis protein CheY, putative	0.230554	0.549178
'IG_VCA0555'	Intergenic Region	0.231261	0.639429
'IG_VC0561'	Intergenic Region	0.23194	0.42
'VC1253'	hypothetical protein	0.232346	0.015703
'VCA0555'	hypothetical protein	0.232363	0.708
'IG_VC0621'	Intergenic Region	0.233124	0.0129472
'IG_VC0824'	Intergenic Region	0.233388	0.455782
'VC0833'	toxin co-regulated pilus biosynthesis protein D	0.233649	0.0816212
'IG_VC0772'	Intergenic Region	0.234501	0.509429
'IG_VC0574'	Intergenic Region	0.234749	1
'IG_VCA0320'	Intergenic Region	0.235356	0.366571
'IG_VC1507'	Intergenic Region	0.235987	0.451
'IG_VCA0936'	Intergenic Region	0.236414	0.413333
'IG_VC0273'	Intergenic Region	0.236609	0.103434
'VC2280'	hypothetical protein	0.237439	0.0903809
'VC1089'	periplasmic binding protein-related protein	0.237976	0.0706095
'VC0246'	lipopolysaccharide/O-antigen transport protein	0.238192	0.000905956
'IG_VC1129'	Intergenic Region	0.238206	0.0970418
'IG_VC1217'	Intergenic Region	0.23843	1
'IG_VC1039'	Intergenic Region	0.238895	0.493333
'IG_VCA0370'	Intergenic Region	0.239068	0.0551429
'IG_VCA0008'	Intergenic Region	0.2397	0.813333
'IG_VC2734'	Intergenic Region	0.240221	0.206349
'IG_VC0320'	Intergenic Region	0.240317	1
'VC0789'	hypothetical protein	0.24062	0.586611
'VC1109'	hypothetical protein	0.241026	1
'IG_VC0366'	Intergenic Region	0.241199	0.847
'IG_VCA0605'	Intergenic Region	0.242314	1
'IG_VC2043'	Intergenic Region	0.24244	1
'VC0368'	ribosomal protein S18	0.243021	0.803333
'VC2422'	nicotinate-nucleotide pyrophosphorylase, carboxylating	0.243098	0.0927498
'VC0821'	hypothetical protein	0.243101	0.0930394
'IG_VCA0524'	Intergenic Region	0.24406	0.330857
'VC2318'	hypothetical protein	0.245411	0.150238
'VCA0548'	hypothetical protein	0.245499	0.435143
'VC0844'	accessory colonization factor AcfA	0.245548	0.040579
'VCA0866'	hypothetical protein	0.246286	0.347
'VC0143'	hypothetical protein	0.246419	1
'VC2264'	conserved hypothetical protein	0.246795	0.152378
'IG_VC1610'	Intergenic Region	0.246868	0.564626
'IG_VC2342'	Intergenic Region	0.246954	0.574667
'IG_VC0106'	Intergenic Region	0.247115	0.273143
'VC0961'	phoH family protein	0.247595	0.0530325
'IG_VC2641'	Intergenic Region	0.248126	0.0372091
'IG_VC2418'	Intergenic Region	0.249676	0.454545
'VC0024'	conserved hypothetical protein	0.251117	1
'IG_VC2190'	Intergenic Region	0.251726	0.448286
'IG_VC2747'	Intergenic Region	0.251754	0.29648
'IG_VC1386'	Intergenic Region	0.251874	0.506667
'IG_VC0505'	Intergenic Region	0.251881	0.394
'IG_VCA0136'	Intergenic Region	0.252121	0.625
'IG_VC1679'	Intergenic Region	0.252813	1
'VC0369'	ribosomal protein L9	0.253034	0.423714
'IG_VC2555'	Intergenic Region	0.254206	0.414
'VC0242'	phosphomannomutase	0.254647	1.44672e-10
'VC1818'	hypothetical protein	0.255121	0.513
'IG_VC2012'	Intergenic Region	0.255813	0.121033
'IG_VCA0040'	Intergenic Region	0.256207	0.605857
'VC0381'	hypothetical protein	0.256395	0.0258006
'VC0057'	conserved hypothetical protein	0.256783	0.137583
'IG_VCA0561'	Intergenic Region	0.257396	0.766369
'IG_VC2301'	Intergenic Region	0.259772	0.933143
'VC0520'	ribosomal protein S21	0.25996	1
'IG_VC0126'	Intergenic Region	0.26224	0.613
'IG_VC1098'	Intergenic Region	0.262412	0.113132
'IG_VC1655'	Intergenic Region	0.262612	0.00389059
'IG_VC2480'	Intergenic Region	0.262964	0.1629
'IG_VC1435'	Intergenic Region	0.263566	0.503492
'VC2065'	chemotaxis protein CheY	0.265367	0.430302
'VC0814'	transcriptional regulator, putative	0.266053	0.196
'VC1960'	septum site-determining protein MinD	0.2668	0.0164554
'IG_VCA0384'	Intergenic Region	0.267642	1
'IG_VC1854'	Intergenic Region	0.268047	0.430857
'IG_VC0522'	Intergenic Region	0.268285	0.176381
'VC1573'	fumarate hydratase, class II	0.269826	0.838021
'IG_VC0769'	Intergenic Region	0.270487	0.0238462
'IG_VC0930'	Intergenic Region	0.271163	0.16759
'IG_VCA0089'	Intergenic Region	0.271468	0.639456
'IG_VCA0966'	Intergenic Region	0.271973	1
'VC1587'	conserved hypothetical protein	0.272381	0.62339
'VC0013'	DNA polymerase III, beta chain	0.272534	0.659864
'IG_VC0140'	Intergenic Region	0.272569	0.272506
'VCA0377'	hypothetical protein	0.273276	1
'VC2765'	ATP synthase F1, gamma subunit	0.273608	1
'IG_VCA0821'	Intergenic Region	0.273644	1
'VC1194'	conserved hypothetical protein	0.273649	0.143072
'IG_VC2141'	Intergenic Region	0.274429	1
'IG_VC0763'	Intergenic Region	0.274449	0.0989206
'IG_VC1485'	Intergenic Region	0.275413	0.657302
'VC1958'	hypothetical protein	0.276063	0.590857
'IG_VC2404'	Intergenic Region	0.276815	1
'IG_VC2476'	Intergenic Region	0.277303	1
'VC2196'	flagellar basal-body rod protein FlgF	0.27777	0.00122112
'IG_VC0774'	Intergenic Region	0.27842	0.232
'VC0255'	rfbT-related protein	0.278671	0.332857
'IG_VC2081'	Intergenic Region	0.278674	0.169787
'IG_VC2189'	Intergenic Region	0.279352	0.0782511
'IG_VC1099'	Intergenic Region	0.279623	0.133817
'VC2414'	pyruvate dehydrogenase, E1 component	0.279643	3.64064e-11
'IG_VCA1033'	Intergenic Region	0.279664	0.265117
'VC0912'	hypothetical protein	0.279805	1
'IG_VC2603'	Intergenic Region	0.280084	0.656566
'IG_VC2172'	Intergenic Region	0.280623	0.682
'IG_VCA0655'	Intergenic Region	0.281771	1
'IG_VC1247'	Intergenic Region	0.282025	0.218651
'IG_VC1360'	Intergenic Region	0.282092	0.47
'IG_VC1588'	Intergenic Region	0.282171	0.549892
'VC0966'	phosphocarrier protein HPr	0.284528	0.211762
'IG_VCA0930'	Intergenic Region	0.284595	0.447143
'VCA0190'	hypothetical protein	0.285036	0.00802449
'IG_VC2773'	Intergenic Region	0.285245	0.4
'IG_VC1155'	Intergenic Region	0.285252	0.0865935
'IG_VCA0461'	Intergenic Region	0.28536	0.555
'IG_VCA1056'	Intergenic Region	0.285399	0.48
'IG_VC2042'	Intergenic Region	0.285912	0.175405
'IG_VCA0724'	Intergenic Region	0.286552	0.545
'IG_VCA0409'	Intergenic Region	0.286804	0.509587
'VC1230'	hypothetical protein	0.287974	0.208651
'IG_VC2505'	Intergenic Region	0.288276	0.716667
'IG_VC2330'	Intergenic Region	0.288979	1
'IG_VC2696'	Intergenic Region	0.28938	0.173593
'VC0259'	lipopolysaccharide biosynthesis protein RfbV	0.289829	8.58976e-09
'VC2519'	conserved hypothetical protein	0.289853	0.00113948
'IG_VC0909'	Intergenic Region	0.290151	0.409429
'IG_VC0566'	Intergenic Region	0.290709	0.0874315
'VC2237'	membrane-bound lytic murein transglycosylase D	0.291015	3.0288e-05
'IG_VC1216'	Intergenic Region	0.291192	0.116821
'IG_VC0711'	Intergenic Region	0.291209	0.0909365
'IG_VCA0633'	Intergenic Region	0.291393	0.426667
'VC1097'	phosphate acetyltransferase	0.291787	2.39427e-06
'IG_VC1954'	Intergenic Region	0.291931	0.636667
'IG_VC1126'	Intergenic Region	0.293318	0.245413
'VC2152'	succinyl-diaminopimelate desuccinylase	0.293892	0.285714
'IG_VC0153'	Intergenic Region	0.294002	0.45
'IG_VC0891'	Intergenic Region	0.29533	1
'IG_VCA0940'	Intergenic Region	0.295779	0.0977489
'VC0382'	hypothetical protein	0.295878	0.775
'VC1137'	phosphoribosylformimino-5-aminoimidazole carboxamide ribotide isomerase	0.296181	0.0204856
'VC1881'	hypothetical protein	0.296717	0.293
'IG_VC2699'	Intergenic Region	0.296975	0.478857
'IG_VC0391'	Intergenic Region	0.297118	0.328286
'IG_VC0406'	Intergenic Region	0.297341	1
'VC2540'	hypothetical protein	0.29776	0.125906
'VC2443'	conserved hypothetical protein	0.297932	0.100135
'VC0739'	S-adenosylmethionine:tRNA ribosyltransferase-isomerase	0.298201	0.257084
'IG_VCA0434'	Intergenic Region	0.29864	0.233984
'IG_VC1257'	Intergenic Region	0.298809	0.0375386
'VCA0153'	conserved hypothetical protein	0.29895	0.404367
'IG_VC1958'	Intergenic Region	0.298986	1
'IG_VC1651'	Intergenic Region	0.299015	0.706
'VC1655'	magnesium transporter	0.299032	0.00738043
'IG_VC1742'	Intergenic Region	0.299048	0.291133
'VC0594'	polyA polymerase	0.299708	0.00297873
'IG_VC1169'	Intergenic Region	0.299861	1
'IG_VC0297'	Intergenic Region	0.300151	0.235
'IG_VC0082'	Intergenic Region	0.30063	0.345429
'VC0830'	toxin co-regulated pilus biosynthesis protein Q	0.300941	0.101308
'IG_VC1421'	Intergenic Region	0.301279	0.616
'IG_VCA0065'	Intergenic Region	0.301685	1
'VCA0861'	hypothetical protein	0.301709	0.540571
'IG_VCA0480'	Intergenic Region	0.301939	0.36981
'VC1916'	cytidylate kinase	0.302099	0.65
'IG_VCA1026'	Intergenic Region	0.302298	0.233569
'IG_VC2394'	Intergenic Region	0.302768	1
'IG_VC2070'	Intergenic Region	0.303357	0.0272115
'IG_VC2443'	Intergenic Region	0.303609	0.0200724
'IG_VC0190'	Intergenic Region	0.304123	1
'IG_VC1186'	Intergenic Region	0.304312	0.203429
'IG_VC0853'	Intergenic Region	0.306165	0.470143
'IG_VCA0583'	Intergenic Region	0.306365	0.323413
'VC0990'	transcriptional activator RfaH, putative	0.306779	0.0562534
'IG_VC0336'	Intergenic Region	0.30687	0.996
'VC0047'	conserved hypothetical protein	0.307757	0.0880966
'IG_VC0261'	Intergenic Region	0.308119	0.0195574
'IG_VC1358'	Intergenic Region	0.308965	0.658
'IG_VC2569'	Intergenic Region	0.309048	0.137571
'VC0454'	glutaminase family protein	0.309651	0.159906
'IG_VC1420'	Intergenic Region	0.310526	0.514
'VC0163'	conserved hypothetical protein	0.310713	0.456857
'VC0740'	hypothetical protein	0.31141	1
'IG_VC0129'	Intergenic Region	0.311467	1
'IG_VC2503'	Intergenic Region	0.312118	0.712201
'VC1424'	spermidine/putrescine ABC transporter, periplasmic spermidine/putrescine-binding protein	0.31229	0.00242055
'IG_VC0857'	Intergenic Region	0.312511	1
'VC2097'	esterase/lipase YbfF, putative	0.313407	0.032549
'IG_VC2215'	Intergenic Region	0.313522	0.624921
'IG_VC1422'	Intergenic Region	0.314205	0.278
'IG_VC0688'	Intergenic Region	0.314338	0.653146
'IG_VC2749'	Intergenic Region	0.314904	1
'IG_VC1530'	Intergenic Region	0.315833	1
'IG_VC1978'	Intergenic Region	0.317649	1
'VC1434'	fumarate and nitrate reduction regulatory protein	0.31851	0.190558
'IG_VC0175'	Intergenic Region	0.318932	0.875519
'VC0669'	hypothetical protein	0.319978	0.613333
'IG_VC2100'	Intergenic Region	0.320662	0.587629
'IG_VC2237'	Intergenic Region	0.320702	0.382286
'VC0790'	transcriptional regulator CitB	0.320975	0.0340949
'VC1445'	sensor histidine kinase/response regulator	0.32128	0.000347083
'IG_VCA1039'	Intergenic Region	0.322929	1
'IG_VC0928'	Intergenic Region	0.323258	0.593333
'IG_VC1845'	Intergenic Region	0.324384	0.0105729
'IG_VCA0864'	Intergenic Region	0.3247	0.0877534
'VC2427'	conserved hypothetical protein	0.324897	1
'VC2022'	malonyl Coa-acyl carrier protein transacylase	0.325075	0.598639
'IG_VC0094'	Intergenic Region	0.325512	0.662
'IG_VC2225'	Intergenic Region	0.325783	0.359087
'IG_VC0504'	Intergenic Region	0.32622	0.0230391
'VC0865'	hypothetical protein	0.327828	0.421566
'IG_VC0828'	Intergenic Region	0.328365	0.0193374
'IG_VC2088'	Intergenic Region	0.328839	1
'IG_VC2678'	Intergenic Region	0.329102	0.0220408
'VCA0494'	hypothetical protein, interruption	0.329404	0.110991
'IG_VC1151'	Intergenic Region	0.329508	0.195143
'VC2384'	conserved hypothetical protein	0.33026	0.11954
'VC2661'	conserved hypothetical protein	0.330681	0.0041311
'VC2735'	conserved hypothetical protein	0.332042	0.707698
'VC1801'	hypothetical protein	0.332373	0.616162
'IG_VC1147'	Intergenic Region	0.332498	0.991683
'VCA0527'	conserved hypothetical protein	0.333721	0.0157051
'IG_VCA0560'	Intergenic Region	0.33422	1
'VCA0362'	hypothetical protein	0.33435	0.288781
'IG_VC1912'	Intergenic Region	0.334771	0.242668
'IG_VCA0282'	Intergenic Region	0.335524	0.716667
'IG_VC0913'	Intergenic Region	0.336117	0.0235326
'IG_VC2695'	Intergenic Region	0.336168	0.0813175
'IG_VC2616'	Intergenic Region	0.336176	0.208771
'IG_VC0489'	Intergenic Region	0.336353	0.454392
'VC0048'	smf protein	0.337044	0.0129222
'VC0464'	transcriptional regulator, LuxR family	0.337289	0.0123687
'VC2108'	erythronate-4-phosphate dehydrogenase	0.337726	0.239915
'IG_VC0331'	Intergenic Region	0.33782	0.517
'IG_VC1645'	Intergenic Region	0.338296	0.594502
'VCA0725'	molybdenum ABC transporter, permease protein	0.338451	0.0937566
'VC0861'	type IV pilin, putative	0.338464	0.465763
'IG_VC0228'	Intergenic Region	0.338646	1
'VCA0844'	hypothetical protein	0.339276	0.247857
'VC1453'	RstB1 protein	0.339521	0.234499
'IG_VC2637'	Intergenic Region	0.339627	0.31974
'VC1157'	response regulator	0.341645	0.0240879
'IG_VCA0773'	Intergenic Region	0.342202	0.288664
'IG_VCA0985'	Intergenic Region	0.342503	0.460222
'VC0887'	conserved hypothetical protein	0.342702	0.520333
'IG_VC0966'	Intergenic Region	0.342969	0.181143
'IG_VC1355'	Intergenic Region	0.343576	0.811
'IG_VC1693'	Intergenic Region	0.343652	0.278
'VC1713'	transcriptional regulator, AsnC family	0.343994	0.873446
'IG_VC1198'	Intergenic Region	0.344042	0.4476
'VC1659'	conserved hypothetical protein	0.344183	0.0571517
'IG_VC0244'	Intergenic Region	0.344687	1
'IG_VCA1083'	Intergenic Region	0.344818	0.208571
'VCA0628'	SecA-related protein	0.344849	0.70275
'VC0463'	twitching motility protein PilT	0.345065	0.244981
'VC1083'	hypothetical protein	0.345661	0.0283102
'VC2512'	conserved hypothetical protein	0.347165	0.352
'IG_VC0648'	Intergenic Region	0.347736	0.611063
'IG_VC0517'	Intergenic Region	0.349182	0.0421563
'IG_VC1093'	Intergenic Region	0.349454	0.677143
'IG_VCA0148'	Intergenic Region	0.349881	0.379339
'VC0168'	cytochrome c5	0.350164	0.121681
'IG_VCA0998'	Intergenic Region	0.351566	1
'IG_VC2744'	Intergenic Region	0.351642	0.0620202
'VC2392'	mutator MutT protein	0.352258	0.878222
'IG_VC0911'	Intergenic Region	0.353716	0.249
'VC1003'	bacteriocin production protein	0.353772	0.865603
'IG_VCA0684'	Intergenic Region	0.354695	1
'IG_VC2240'	Intergenic Region	0.355054	0.124098
'VC0176'	transcriptional regulator, putative	0.355678	0.874537
'VCA0263'	acetyltransferase, putative	0.355803	0.0756061
'VC2647'	conserved hypothetical protein	0.355819	0.847453
'VC1449'	hypothetical protein	0.35614	0.0370912
'VC2513'	1-acyl-sn-glycerol-3-phosphate acyltransferase	0.357132	1
'VC1638'	DNA-binding response regulator	0.357294	0.831593
'VC0230'	hypothetical protein	0.357535	0.0194931
'VCA0326'	hypothetical protein	0.357553	0.56
'IG_VCA0870'	Intergenic Region	0.357619	0.632653
'IG_VCA0472'	Intergenic Region	0.357978	0.56701
'IG_VC0647'	Intergenic Region	0.358465	0.0789095
'IG_VCA0774'	Intergenic Region	0.358656	0.575693
'IG_VC0651'	Intergenic Region	0.359542	1
'IG_VC0856'	Intergenic Region	0.359634	0.659027
'IG_VC2185'	Intergenic Region	0.359686	0.606667
'IG_VC2273'	Intergenic Region	0.359714	0.436
'IG_VC0402'	Intergenic Region	0.360013	0.507
'IG_VC2226'	Intergenic Region	0.360262	0.362635
'IG_VC2208'	Intergenic Region	0.3607	0.566667
'IG_VCA0625'	Intergenic Region	0.362041	0.422429
'VC1243'	hypothetical protein	0.363214	0.506
'IG_VCA0908'	Intergenic Region	0.363803	0.526667
'IG_VCA0305'	Intergenic Region	0.363977	0.590472
'IG_VC2265'	Intergenic Region	0.364194	1
'IG_VC0259'	Intergenic Region	0.364402	1
'IG_VC2625'	Intergenic Region	0.365777	1
'IG_VC2056'	Intergenic Region	0.366148	0.631
'VC1731'	conserved hypothetical protein	0.366354	0.15431
'IG_VC1311'	Intergenic Region	0.366837	1
'VC0142'	hypothetical protein	0.367648	0.672152
'VC0849'	conserved hypothetical protein	0.367916	1
'VC2017'	conserved hypothetical protein	0.368138	0.00239379
'VC0357'	conserved hypothetical protein	0.369338	0.66323
'IG_VC1705'	Intergenic Region	0.37051	0.0491374
'VC0305'	ATP-dependent RNA helicase RhlB	0.370839	0.00882378
'VC2518'	conserved hypothetical protein	0.371449	0.345208
'VC0852'	DNA repair protein RecN	0.372096	0.333187
'VC0625'	hypothetical protein	0.373227	0.210921
'VC2668'	conserved hypothetical protein	0.373696	0.316001
'VCA0668'	hypothetical protein	0.373766	0.193
'IG_VC1550'	Intergenic Region	0.373907	0.6
'VC2241'	cytochrome c554	0.374115	0.290404
'IG_VC0969'	Intergenic Region	0.375991	0.483968
'VC2200'	flagellar basal-body rod protein FlgB	0.37704	0.244945
'IG_VC1021'	Intergenic Region	0.377153	0.281414
'VC0234'	conserved hypothetical protein	0.378134	0.00354716
'IG_VC2120'	Intergenic Region	0.378325	1
'IG_VC2158'	Intergenic Region	0.378475	0.535734
'IG_VC1415'	Intergenic Region	0.379106	0.129175
'IG_VCA0763'	Intergenic Region	0.379118	1
'VC1503'	conserved hypothetical protein	0.380149	0.729954
'IG_VCA0061'	Intergenic Region	0.380541	1
'IG_VC0880'	Intergenic Region	0.380956	0.417893
'VC0136'	conserved hypothetical protein	0.381441	0.0446568
'IG_VCA0309'	Intergenic Region	0.381443	0.696154
'VCA0551'	hypothetical protein	0.381969	0.103781
'IG_VCA0991'	Intergenic Region	0.382084	0.0609538
'IG_VCA0185'	Intergenic Region	0.382347	0.116713
'IG_VCA0494'	Intergenic Region	0.383117	0.166906
'VC0615'	endoglucanase-related protein	0.383342	0.0206146
'VC1565'	outer membrane protein TolC, putative	0.383581	0.327016
'VC2686'	conserved hypothetical protein	0.38488	0.538667
'IG_VC1473'	Intergenic Region	0.38494	0.229302
'IG_VC1303'	Intergenic Region	0.385362	0.0446895
'IG_VC1150'	Intergenic Region	0.385764	0.509429
'IG_VC1753'	Intergenic Region	0.386678	0.254394
'IG_VCA0577'	Intergenic Region	0.387234	1
'VC1233'	conserved hypothetical protein	0.387302	0.623658
'IG_VCA0717'	Intergenic Region	0.387894	1
'IG_VCA0230'	Intergenic Region	0.388464	1
'VCA0129'	ribose ABC transporter, permease protein	0.388579	0.570956
'VC2531'	PTS system, nitrogen regulatory IIA component	0.388685	0.72696
'VC2352'	NupC family protein	0.388843	0.0189484
'IG_VCA0689'	Intergenic Region	0.389356	0.426667
'VC0132'	hypothetical protein	0.390118	0.00143207
'VC0653'	c-di-GMP phosphodiesterase A-related protein	0.391833	0.0030567
'VC1522'	sigma-54 dependent response regulator	0.39221	0.160968
'IG_VC0631'	Intergenic Region	0.392953	0.105506
'VC1100'	hypothetical protein	0.394047	0.165067
'IG_VC2737'	Intergenic Region	0.395402	0.8
'VC1890'	NADH dehydrogenase	0.396575	0.00489609
'IG_VCA0875'	Intergenic Region	0.396852	0.789648
'VC0504'	hypothetical protein	0.396951	0.587359
'VC1103'	ABC transporter, ATP-binding protein	0.397373	0.122212
'IG_VC2553'	Intergenic Region	0.398035	0.826667
'IG_VC2545'	Intergenic Region	0.398066	0.631944
'IG_VCA0082'	Intergenic Region	0.398201	0.785
'IG_VC2289'	Intergenic Region	0.398319	0.749
'IG_VC1931'	Intergenic Region	0.398523	0.876857
'IG_VC1249'	Intergenic Region	0.398624	0.760797
'VC2479'	conserved hypothetical protein	0.398964	0.864096
'IG_VC1545'	Intergenic Region	0.399821	1
'VC0229'	hypothetical protein	0.400419	0.0052367
'VCA0061'	ATP-dependent RNA helicase, DEAD box family	0.401177	0.534767
'IG_VC2111'	Intergenic Region	0.401484	0.543333
'IG_VC1396'	Intergenic Region	0.40156	0.147141
'IG_VC0831'	Intergenic Region	0.402776	0.598485
'VC0166'	transcriptional regulator, TetR family	0.404113	0.00345731
'VC1271'	hypothetical protein	0.405197	0.0770347
'VC1864'	amino acid ABC transporter, ATP-binding protein	0.406287	0.460129
'VC1816'	hypothetical protein	0.406657	0.814463
'VC0617'	peptide ABC transporter, ATP-binding protein	0.407091	0.347479
'IG_VC2161'	Intergenic Region	0.40738	0.324714
'IG_VC1604'	Intergenic Region	0.407511	0.829
'IG_VC1392'	Intergenic Region	0.407796	0.723268
'IG_VC0194'	Intergenic Region	0.408237	1
'VC1222'	integration host factor, alpha subunit	0.408277	0.380882
'IG_VC1891'	Intergenic Region	0.408563	1
'IG_VCA1051'	Intergenic Region	0.409032	1
'IG_VC2550'	Intergenic Region	0.409732	0.46
'IG_VC1236'	Intergenic Region	0.410121	0.597586
'IG_VC1298'	Intergenic Region	0.410273	0.373
'VC0235'	lipopolysaccharide biosynthesis protein, putative	0.410363	1.24615e-05
'VC1150'	hypothetical protein	0.410376	0.0610707
'IG_VC1599'	Intergenic Region	0.410705	0.0390479
'IG_VC0549'	Intergenic Region	0.410887	0.00309886
'IG_VC0083'	Intergenic Region	0.412521	1
'IG_VCA1015'	Intergenic Region	0.412728	0.194095
'IG_VC0075'	Intergenic Region	0.412788	0.902
'IG_VC2343'	Intergenic Region	0.412798	0.858998
'IG_VC1406'	Intergenic Region	0.413021	0.106463
'IG_VC0975'	Intergenic Region	0.413077	0.826
'IG_VCA1040'	Intergenic Region	0.413288	1
'IG_VC1426'	Intergenic Region	0.413747	1
'IG_VC1282'	Intergenic Region	0.414629	1
'VC1258'	DNA gyrase, subunit A	0.415647	0.691
'VCA0208'	conserved hypothetical protein	0.416585	0.427333
'IG_VCA0337'	Intergenic Region	0.417327	0.498762
'IG_VC0045'	Intergenic Region	0.417369	1
'VC0177'	hypothetical protein	0.417609	0.0250017
'IG_VCA0980'	Intergenic Region	0.417808	1
'VC1935'	CDP-diacylglycerol--glycerol-3-phosphate 3-phosphatidyltransferase-related protein	0.417888	0.0187006
'IG_VC0578'	Intergenic Region	0.418583	1
'VC0517'	RNA polymerase sigma factor RpoD	0.418741	0.463714
'IG_VC0727'	Intergenic Region	0.418781	1
'VC1663'	heat shock protein HslJ	0.419214	0.333571
'IG_VC0855'	Intergenic Region	0.420055	0.165185
'IG_VC0306'	Intergenic Region	0.420553	0.866693
'VC0174'	hypothetical protein	0.421392	0.506089
'IG_VC0399'	Intergenic Region	0.421873	1
'VC0749'	NifU-related protein	0.422156	1
'VCA0310'	hypothetical protein	0.422237	0.216385
'IG_VC1356'	Intergenic Region	0.422403	0.726857
'VC1500'	PqiA family protein	0.422585	0.00826044
'VC0090'	DNA-damage-inducible protein F	0.423832	0.00274827
'IG_VC1226'	Intergenic Region	0.42447	0.737
'VC0277'	transcriptional regulator, MerR family	0.425101	0.488204
'IG_VCA0167'	Intergenic Region	0.426389	0.294195
'IG_VC1898'	Intergenic Region	0.427336	0.272555
'VC0249'	rfbL protein	0.427699	1.75069e-05
'VC2260'	ribosomal protein S2	0.428029	1
'IG_VC2720'	Intergenic Region	0.428139	0.859
'IG_VC1001'	Intergenic Region	0.428468	1
'VC1409'	multidrug resistance protein, putative	0.428556	0.043326
'VC0761'	conserved hypothetical protein	0.428649	0.0534957
'VCA0569'	conserved hypothetical protein	0.428776	1
'VC0209'	conserved hypothetical protein	0.428889	0.0703012
'VC2128'	flagellar hook-length control protein FliK, putative	0.429097	0.0700779
'IG_VC0902'	Intergenic Region	0.429122	0.57
'IG_VC2310'	Intergenic Region	0.429292	1
'VC1098'	acetate kinase	0.429616	0.00274913
'IG_VC1962'	Intergenic Region	0.429658	0.501395
'IG_VC0515'	Intergenic Region	0.429913	1
'IG_VC1046'	Intergenic Region	0.430148	0.345792
'VC0841'	accessory colonization factor AcfC	0.430252	0.0391185
'VC1705'	hypothetical protein	0.430359	0.646667
'IG_VC0241'	Intergenic Region	0.430564	0.340158
'VCA0207'	NH(3)-dependent NAD(+) synthetase	0.430861	0.709714
'VC0715'	NADPH-flavin oxidoreductase	0.430954	0.408463
'VC1954'	hypothetical protein	0.431086	1
'VC0747'	conserved hypothetical protein	0.431102	0.333486
'VC1830'	hypothetical protein	0.431237	0.543333
'VC2435'	MutT/nudix family protein	0.431491	0.0891767
'VCA0195'	hypothetical protein	0.431692	0.037912
'VC1761'	hypothetical protein	0.431799	0.245095
'IG_VCA0447'	Intergenic Region	0.432278	0.392486
'IG_VC1404'	Intergenic Region	0.43283	0.865713
'IG_VC0313'	Intergenic Region	0.432835	0.528126
'IG_VC1959'	Intergenic Region	0.433187	1
'IG_VC2095'	Intergenic Region	0.433363	1
'VC1026'	molybdenum cofactor biosynthesis protein C	0.433528	0.205547
'VC0401'	MSHA biogenesis protein MshK	0.433871	0.137973
'VC2155'	hypothetical protein	0.434247	1
'VC0495'	conserved hypothetical protein	0.434312	0.0232814
'VC1824'	PTS system, nitrogen regulatory IIA component, putative	0.434837	0.0739513
'IG_VC1704'	Intergenic Region	0.434991	0.753924
'IG_VCA0614'	Intergenic Region	0.435516	1
'VC2632'	fimbrial assembly protein PilO, putative	0.435742	0.340646
'VC1757'	transporter, AcrB/D/F family	0.435808	0.00582263
'IG_VC1699'	Intergenic Region	0.436145	0.830165
'IG_VC1366'	Intergenic Region	0.436465	1
'IG_VC2160'	Intergenic Region	0.436523	1
'VC1922'	ATP-dependent Clp protease, proteolytic subunit	0.437001	0.442674
'VC2107'	aspartate-semialdehyde dehydrogenase, putative	0.437037	0.0102377
'IG_VC1696'	Intergenic Region	0.437213	0.583463
'VC2289'	thiamin biosynthesis lipoprotein ApbE	0.437482	0.214183
'VC1510'	hypothetical protein	0.43751	0.260024
'VC1037'	mrp protein	0.437814	0.00466775
'VCA0639'	AcrA/AcrE family protein	0.438955	0.161229
'VC1014'	RnfD-related protein	0.439458	0.51
'IG_VCA0677'	Intergenic Region	0.440119	1
'IG_VC2619'	Intergenic Region	0.441448	0.0339745
'VCA0329'	hypothetical protein	0.441504	0.0619316
'IG_VCA0162'	Intergenic Region	0.441546	0.262783
'IG_VC1932'	Intergenic Region	0.441757	0.73977
'VC0755'	peptidase B	0.443632	0.0421856
'VC1228'	phosphoribosylglycinamide formyltransferase 2	0.443675	0.767344
'IG_VCA0390'	Intergenic Region	0.443778	0.386439
'IG_VCA0810'	Intergenic Region	0.443817	0.854447
'IG_VC1985'	Intergenic Region	0.444544	1
'VC2764'	ATP synthase F1, beta subunit	0.444601	0.405886
'VC1287'	periplasmic glucans biosynthesis protein MdoH	0.444909	0.0249568
'VC0782'	hypothetical protein	0.446051	0.546667
'VC0888'	pseudouridine synthase Rlu family protein	0.447436	0.403292
'IG_VC1631'	Intergenic Region	0.447525	0.125175
'VC2158'	hypothetical protein	0.447637	0.606667
'VC0037'	conserved hypothetical protein	0.448298	0.942642
'VC1063'	acyl-CoA thioesterase II	0.44975	0.0298467
'VC2194'	flagellar L-ring protein FlgH	0.450108	0.0859973
'IG_VC2535'	Intergenic Region	0.450415	0.626667
'IG_VC2134'	Intergenic Region	0.450605	0.9
'VCA0998'	NADH-dependent flavin oxidoreductase, Oye family	0.450743	0.827233
'VC0977'	conserved hypothetical protein	0.451218	0.0476569
'VCA0416'	hypothetical protein	0.451282	0.088105
'IG_VC2065'	Intergenic Region	0.451787	1
'IG_VC2058'	Intergenic Region	0.451854	0.0223228
'VC2753'	hypothetical protein	0.452584	0.741143
'VCA0874'	hypothetical protein	0.452791	0.817
'IG_VC1042'	Intergenic Region	0.452867	0.543333
'VC1861'	amino acid ABC transporter, permease protein	0.453379	0.0963433
'VC1447'	RTX toxin transporter	0.454148	0.680453
'IG_VC1041'	Intergenic Region	0.455091	0.975714
'VC1574'	hypothetical protein	0.455176	0.178174
'VC2381'	conserved hypothetical protein	0.456984	0.0152228
'VC0231'	hypothetical protein	0.457089	0.00357278
'VC0329'	DNA-directed RNA polymerase, beta' subunit	0.45841	0.658
'VCA0087'	hypothetical protein	0.458944	0.601302
'IG_VC1414'	Intergenic Region	0.45924	0.297302
'IG_VC1112'	Intergenic Region	0.460073	0.489143
'VCA0523'	aminotransferase, class II	0.460304	0.341196
'VC0929'	hypothetical protein	0.460803	0.0158238
'VCA1002'	AzlC family protein	0.461648	0.236675
'IG_VC1902'	Intergenic Region	0.461808	0.673333
'VC0877'	hypothetical protein	0.462061	0.716667
'VCA0004'	hypothetical protein	0.462417	0.634
'IG_VC1708'	Intergenic Region	0.462438	0.66
'VC0842'	conserved hypothetical protein	0.462471	0.352911
'VC0194'	gamma-glutamyltranspeptidase	0.462524	0.285561
'VC0635'	conserved hypothetical protein	0.462851	0.252814
'VCA0465'	hypothetical protein	0.463208	0.064831
'IG_VCA0595'	Intergenic Region	0.465041	0.48
'VCA0174'	conserved hypothetical protein	0.465753	0.030083
'IG_VC0537'	Intergenic Region	0.465953	0.393302
'IG_VC2340'	Intergenic Region	0.466078	0.391286
'IG_VC0567'	Intergenic Region	0.466833	0.658968
'VC2038'	hypothetical protein	0.467913	0.108079
'VC2263'	hypothetical protein	0.467992	0.629719
'IG_VCA0977'	Intergenic Region	0.468105	1
'VC2650'	hypothetical protein	0.468659	0.749358
'VCA0587'	conserved hypothetical protein	0.46913	0.822784
'VC2127'	flagellar protein FliL, putative	0.469225	0.235463
'IG_VC0736'	Intergenic Region	0.470168	0.694
'VC2189'	hypothetical protein	0.4718	0.192762
'VC0903'	syd protein	0.471986	0.26766
'VC0834'	toxin co-regulated pilus biosynthesis protein S	0.473232	1
'IG_VCA0786'	Intergenic Region	0.473274	0.191623
'VC0461'	conserved hypothetical protein	0.473922	0.41522
'IG_VC1809'	Intergenic Region	0.474054	0.726667
'VC1984'	ribonuclease D	0.47472	0.113741
'IG_VC2183'	Intergenic Region	0.474722	1
'IG_VCA0701'	Intergenic Region	0.474748	1
'IG_VC2441'	Intergenic Region	0.475968	0.0456244
'VC0954'	rare lipoprotein B	0.476132	0.59
'IG_VC1280'	Intergenic Region	0.477102	0.519857
'IG_VC1938'	Intergenic Region	0.477708	0.661
'VC0039'	SpoOM-related protein	0.477812	0.0482239
'VC1853'	conserved hypothetical protein	0.478033	0.433876
'IG_VC0347'	Intergenic Region	0.478356	0.168088
'VC1334'	conserved hypothetical protein	0.478557	0.799267
'VC1125'	hypothetical protein	0.478605	0.218915
'VC0811'	hypothetical protein	0.478954	0.297585
'VC2631'	fimbrial assembly protein PilP, putative	0.479144	0.0494979
'VC0553'	conserved hypothetical protein	0.47996	0.282512
'IG_VC0810'	Intergenic Region	0.480086	0.76294
'IG_VC1697'	Intergenic Region	0.480333	0.250857
'VC1938'	conserved hypothetical protein	0.480576	0.186412
'IG_VC1537'	Intergenic Region	0.480638	0.530571
'VC1305'	hypothetical protein	0.480952	0.22323
'IG_VC0718'	Intergenic Region	0.481259	0.504619
'VC2616'	succinylglutamate 5-semialdehyde dehydrogenase	0.481403	0.750886
'IG_VC1144'	Intergenic Region	0.482246	1
'VCA0067'	hypothetical protein	0.483174	0.821329
'VCA0138'	hypothetical protein	0.483321	0.609857
'VC0580'	conserved hypothetical protein	0.483585	0.0513505
'IG_VC0964'	Intergenic Region	0.484105	0.464857
'VC2046'	hypothetical protein	0.484707	0.122873
'IG_VC2011'	Intergenic Region	0.485708	0.224603
'IG_VCA0668'	Intergenic Region	0.486072	1
'IG_VC2357'	Intergenic Region	0.486202	0.623158
'IG_VC1766'	Intergenic Region	0.486281	1
'VC2140'	flagellar hook-associated protein FliD	0.486503	0.102085
'VC1734'	hypothetical protein	0.487031	1
'VCA0287'	threonyl-tRNA synthetase	0.487782	0.691756
'VC2274'	glutamate 5-kinase	0.4882	0.374158
'IG_VC0804'	Intergenic Region	0.488234	0.492551
'VC2517'	conserved hypothetical protein	0.488839	0.233082
'VC2459'	DNA repair protein RecO	0.489194	0.00395262
'IG_VCA0632'	Intergenic Region	0.489981	1
'VC0718'	conserved hypothetical protein	0.490402	0.631443
'IG_VC0034'	Intergenic Region	0.490836	1
'IG_VC2513'	Intergenic Region	0.490954	1
'VC1065'	methylated-DNA--protein-cysteine methyltransferase-related protein	0.49119	0.255719
'VC0346'	tRNA delta(2)-isopentenylpyrophosphate transferase	0.491575	0.318342
'VC1519'	formate dehydrogenase accessory protein	0.491807	0.350582
'VCA0234'	hypothetical protein	0.492624	0.776667
'IG_VC1822'	Intergenic Region	0.492748	0.82
'IG_VC1869'	Intergenic Region	0.493035	0.202878
'VC0913'	conserved hypothetical protein	0.493039	0.256725
'VC1392'	deoxyribodipyrimidine photolyase, putative	0.493231	0.130001
'IG_VC0426'	Intergenic Region	0.493628	0.806667
'IG_VCA0495'	Intergenic Region	0.493729	0.679
'VC1329'	opacity protein-related protein	0.493963	0.0134458
'VC0862'	hypothetical protein	0.494394	0.141654
'VCA0389'	hypothetical protein	0.49481	0.590422
'IG_VC2009'	Intergenic Region	0.494945	0.996667
'IG_VCA0441'	Intergenic Region	0.49507	0.376095
'VC2400'	UDP-N-acetylmuramate--alanine ligase	0.495759	0.646825
'VC1869'	pyruvate formate-lyase 1 activating enzyme	0.495946	0.242954
'IG_VC0595'	Intergenic Region	0.497696	0.803714
'VC2524'	conserved hypothetical protein	0.498659	0.787
'IG_VC2613'	Intergenic Region	0.498843	0.453143
'IG_VCA0648'	Intergenic Region	0.499013	1
'VC2476'	conserved hypothetical protein	0.499021	0.293181
'VC1255'	ribonucleoside-diphosphate reductase, beta subunit	0.499369	1
'IG_VC2479'	Intergenic Region	0.499382	0.517124
'IG_VC0364'	Intergenic Region	0.499474	0.993333
'IG_VC1250'	Intergenic Region	0.500763	0.508883
'IG_VCA0584'	Intergenic Region	0.500838	0.911429
'VC1350'	antioxidant, putative	0.501067	0.162288
'VCA0663'	methyl-accepting chemotaxis protein	0.50116	0.00155975
'IG_VC0616'	Intergenic Region	0.501482	1
'VCA0043'	conserved hypothetical protein	0.501538	0.168577
'IG_VC1598'	Intergenic Region	0.501859	0.540571
'VC1567'	conserved hypothetical protein	0.501861	0.0644661
'VC0403'	MSHA biogenesis protein MshM	0.502012	0.29812
'VC2011'	hypothetical protein	0.502232	0.124946
'VC2741'	conserved hypothetical protein	0.502293	0.151176
'IG_VC0481'	Intergenic Region	0.502349	0.30557
'VC0238'	transferase, hexapeptide repeat family	0.503099	0.204734
'IG_VC1992'	Intergenic Region	0.50349	0.684169
'VC2348'	phosphopentomutase	0.504538	0.297559
'VC0910'	PTS system, trehalose-specific IIBC component	0.504853	0.000263002
'IG_VC1056'	Intergenic Region	0.505368	1
'VC2166'	Trp repressor-binding protein	0.505905	0.697833
'IG_VCA0790'	Intergenic Region	0.50598	0.726587
'IG_VC0929'	Intergenic Region	0.506095	0.310365
'VC1876'	conserved hypothetical protein	0.507119	0.509667
'IG_VC1389'	Intergenic Region	0.507209	0.0984864
'VCA1032'	hypothetical protein	0.50733	0.0360321
'VCA1022'	hypothetical protein	0.507779	0.436473
'IG_VC0866'	Intergenic Region	0.508034	0.287773
'IG_VCA1035'	Intergenic Region	0.508429	0.528404
'VC2351'	hypothetical protein	0.508696	0.174869
'VC1432'	conserved hypothetical protein	0.508723	0.0737087
'VC2307'	2-dehydropantoate 2-reductase	0.509203	0.0961763
'IG_VC0586'	Intergenic Region	0.510081	0.676667
'VC0087'	conserved hypothetical protein	0.510312	0.150706
'VCA0412'	hypothetical protein	0.511194	0.607714
'IG_VCA0010'	Intergenic Region	0.511324	1
'VC1195'	lipoprotein, putative	0.511623	0.452103
'IG_VC0739'	Intergenic Region	0.511809	0.606032
'VC0634'	transcription elongation factor GreA	0.512595	0.183799
'VCA0852'	hypothetical protein	0.512636	0.0844244
'VC0188'	oligopeptidase A	0.513022	0.140622
'VC2341'	long-chain-fatty-acid--CoA ligase, putative	0.513129	0.0800161
'VC1537'	lipoprotein NlpC	0.513265	0.392264
'IG_VC0252'	Intergenic Region	0.513619	0.543
'IG_VCA0464'	Intergenic Region	0.513736	1
'IG_VC0189'	Intergenic Region	0.514005	1
'IG_VC2760'	Intergenic Region	0.514343	0.684857
'VC0001'	hypothetical protein	0.514938	0.778
'IG_VC0530'	Intergenic Region	0.51512	0.996
'VC1902'	disulfide bond formation protein B	0.515402	0.189125
'VC2029'	hypothetical protein	0.515577	0.507714
'IG_VCA0904'	Intergenic Region	0.516958	1
'VC1773'	conserved hypothetical protein	0.517207	0.0659223
'VC0182'	hypothetical protein	0.517503	0.56173
'VC0857'	fimbrial assembly protein PilE, putative	0.517562	0.138586
'VC2707'	hypothetical protein	0.517756	1
'VCA0257'	sensor histidine kinase	0.518161	0.158393
'IG_VC0468'	Intergenic Region	0.518474	0.67
'VCA0876'	D-serine deaminase activator	0.519249	0.473934
'VC2662'	conserved hypothetical protein	0.519271	0.892782
'VCA0094'	conserved hypothetical protein	0.519499	0.233013
'IG_VC0893'	Intergenic Region	0.519642	1
'IG_VC1668'	Intergenic Region	0.520135	1
'IG_VCA0915'	Intergenic Region	0.520269	1
'VC0160'	hypothetical protein	0.520329	0.263127
'IG_VC1253'	Intergenic Region	0.520871	0.285827
'VCA0794'	hypothetical protein	0.521145	0.0717703
'VC0526'	undecaprenol kinase, putative	0.521238	0.715416
'IG_VC0204'	Intergenic Region	0.521253	1
'IG_VC2227'	Intergenic Region	0.521417	1
'VC0135'	lysophospholipase L2	0.522111	0.0296382
'IG_VC0326'	Intergenic Region	0.522281	1
'IG_VC1010'	Intergenic Region	0.522571	0.418063
'IG_VC0463'	Intergenic Region	0.522844	0.752
'VC2030'	ribonuclease E	0.523495	0.0784431
'VCA0609'	hypothetical protein	0.523837	0.702571
'VC0076'	universal stress protein A	0.524391	0.0135702
'IG_VC1826'	Intergenic Region	0.525139	0.314968
'VC1480'	hypothetical protein	0.525489	0.190446
'IG_VCA0747'	Intergenic Region	0.526346	0.602032
'VC0290'	factor-for-inversion stimulation protein	0.526708	0.683622
'VC2250'	UDP-3-O-3-hydroxymyristoyl glucosamine N-acyltransferase	0.527337	0.688889
'VC0362'	elongation factor TU	0.527423	0.00692355
'VC0387'	hypothetical protein	0.527456	0.716667
'IG_VC2063'	Intergenic Region	0.52775	1
'VCA0162'	hypothetical protein	0.527836	0.758865
'VCA0339'	hypothetical protein	0.527895	0.885483
'VC2481'	D-3-phosphoglycerate dehydrogenase	0.527898	0.0413744
'VC1187'	hypothetical protein	0.529086	0.855915
'VC1895'	conserved hypothetical protein	0.529597	0.0354204
'VC2283'	sodium-dependent transporter	0.529816	0.00509187
'IG_VCA0496'	Intergenic Region	0.530095	1
'IG_VC2229'	Intergenic Region	0.530537	0.547
'IG_VCA0135'	Intergenic Region	0.531249	0.114493
'VC2000'	glyceraldehyde 3-phosphate dehydrogenase	0.531316	1
'VC2101'	conserved hypothetical protein	0.531496	0.514035
'IG_VC0266'	Intergenic Region	0.532334	0.330476
'IG_VC0597'	Intergenic Region	0.532339	0.687482
'IG_VC2739'	Intergenic Region	0.532385	0.219567
'VC1566'	conserved hypothetical protein	0.532589	0.0678318
'IG_VC2376'	Intergenic Region	0.532702	0.865912
'VC0699'	hypothetical protein	0.532775	0.506524
'VC1793'	hypothetical protein	0.533349	0.267069
'IG_VC2127'	Intergenic Region	0.533608	1
'IG_VC0787'	Intergenic Region	0.534238	1
'IG_VC0476'	Intergenic Region	0.535293	0.32914
'VC2142'	flagellin FlaB	0.535464	0.41713
'VC0798'	citrate lyase, beta subunit	0.536094	0.411768
'VC2403'	UDP-N-acetylmuramoylalanine--D-glutamate ligase	0.536383	1
'IG_VC1261'	Intergenic Region	0.53665	0.0950161
'IG_VC2219'	Intergenic Region	0.537658	1
'IG_VC0812'	Intergenic Region	0.538147	1
'VC2062'	protein-glutamate methylesterase CheB	0.538444	0.290739
'VCA0662'	CbbY family protein	0.538595	0.143395
'IG_VC1266'	Intergenic Region	0.538741	1
'VC2625'	ribulose-phosphate 3-epimerase	0.539509	0.666341
'VC0378'	zinc uptake regulation protein, putative	0.539913	0.0531274
'IG_VCA0352'	Intergenic Region	0.540459	0.250759
'VCA0816'	hypothetical protein	0.540466	0.64
'VC1981'	hypothetical protein	0.540505	0.789242
'IG_VC0065'	Intergenic Region	0.540651	1
'VC0799'	citrate lyase, alpha subunit	0.540855	0.287223
'VC2232'	hypothetical protein	0.541114	0.196801
'IG_VC1484'	Intergenic Region	0.541369	0.842286
'IG_VC0163'	Intergenic Region	0.541529	0.147796
'IG_VCA1113'	Intergenic Region	0.541589	0.694444
'IG_VC0380'	Intergenic Region	0.541677	1
'VC1540'	multidrug resistance protein NorM, putative	0.541787	0.0251002
'IG_VCA0285'	Intergenic Region	0.54188	1
'VC1193'	hypothetical protein	0.542011	0.24
'IG_VC1130'	Intergenic Region	0.542014	0.695473
'VC1400'	hypothetical protein	0.542298	0.55552
'VC2754'	hypothetical protein	0.544623	0.68
'IG_VC1853'	Intergenic Region	0.544745	0.743
'IG_VC1161'	Intergenic Region	0.544765	1
'IG_VC2293'	Intergenic Region	0.545346	1
'IG_VCA0945'	Intergenic Region	0.545388	0.752809
'VC0131'	conserved hypothetical protein	0.545714	0.039433
'VC0340'	conserved hypothetical protein	0.545842	0.733199
'IG_VC1353'	Intergenic Region	0.546362	0.423496
'VC1263'	GTP cyclohydrolase II	0.546626	0.767156
'VC0927'	UDP-N-acetyl-D-mannosamine transferase	0.546777	0.228754
'VC1547'	biopolymer transport protein ExbB-related protein	0.547005	0.456934
'IG_VCA0740'	Intergenic Region	0.547072	0.607
'VC1210'	hypothetical protein	0.547101	0.657787
'VC2415'	pyruvate dehydrogenase complex repressor	0.548657	0.0016093
'VC1815'	C-factor, putative	0.548686	0.883811
'VCA0166'	cold shock transcriptional regulator CspA	0.548927	0.898
'VC1585'	catalase	0.549394	0.182347
'VC1988'	hypothetical protein	0.549776	0.258294
'VCA0968'	hypothetical protein	0.550229	0.873
'IG_VC2533'	Intergenic Region	0.550689	1
'VC1581'	NADH dehydrogenase, putative	0.551072	0.1861
'VC2609'	hypothetical protein	0.551154	0.427845
'VC2121'	flagellar biosynthetic protein FliR	0.551262	0.188019
'IG_VC2372'	Intergenic Region	0.551413	0.573333
'IG_VC1290'	Intergenic Region	0.551857	0.823427
'IG_VC0104'	Intergenic Region	0.551978	1
'VC2453'	sensor histidine kinase/response regulator	0.552062	0.125167
'VC0572'	hypothetical protein	0.552365	0.76
'IG_VC1394'	Intergenic Region	0.552552	0.16454
'VC1555'	conserved hypothetical protein	0.552854	0.639477
'VC2103'	transcriptional regulator, LysR family	0.55297	0.890538
'VC0598'	hypothetical protein	0.553012	0.405714
'VC2568'	peptidyl-prolyl cis-trans isomerase, FKBP-type	0.553482	0.233239
'IG_VC0195'	Intergenic Region	0.553589	0.697148
'VC1525'	ABC transporter, ATP-binding protein	0.554028	0.429597
'IG_VC0470'	Intergenic Region	0.554147	0.387288
'IG_VC0154'	Intergenic Region	0.554339	1
'IG_VCA0640'	Intergenic Region	0.554453	0.465667
'IG_VC1893'	Intergenic Region	0.554687	0.250397
'IG_VC2600'	Intergenic Region	0.554776	0.203432
'VC0578'	hemolysin, putative	0.555016	0.0113402
'IG_VC0960'	Intergenic Region	0.556024	0.909278
'IG_VC0865'	Intergenic Region	0.556713	0.35
'IG_VC2348'	Intergenic Region	0.557036	0.234571
'VC2695'	rRNA methylase, SpoU family	0.557196	0.414784
'IG_VC1862'	Intergenic Region	0.557214	1
'IG_VC2044'	Intergenic Region	0.557461	1
'VC1670'	cardiolipin synthase	0.557577	0.632801
'VC2197'	flagellar hook protein FlgE	0.557761	0.054297
'VC1677'	phage shock protein B	0.557989	0.290857
'VC0321'	elongation factor Tu	0.558271	0.000118821
'VC2723'	general secretion pathway protein N	0.558308	0.291633
'VC0979'	oxidoreductase, short-chain dehydrogenase/reductase family	0.558392	0.470707
'VC1783'	N-acetylglucosamine-6-phosphate deacetylase	0.558558	0.246981
'IG_VC2667'	Intergenic Region	0.558576	0.40875
'VCA0597'	hypothetical protein	0.558607	0.342857
'IG_VC0342'	Intergenic Region	0.558794	0.0739941
'IG_VCA0621'	Intergenic Region	0.558932	0.552
'VC1630'	ABC transporter, ATP-binding protein	0.559038	0.069782
'IG_VCA0070'	Intergenic Region	0.559057	0.803
'VC2321'	hypothetical protein	0.559331	0.763
'VC1665'	ABC transporter, permease protein, putative	0.559465	0.178849
'IG_VC1017'	Intergenic Region	0.560024	1
'VC0835'	toxin co-regulated pilus biosynthesis protein T	0.560551	0.260639
'VC2314'	hypothetical protein	0.560713	0.0763208
'VC2557'	hypothetical protein	0.560829	0.111783
'IG_VC2490'	Intergenic Region	0.561071	0.413907
'VC1025'	molybdenum cofactor biosynthesis protein B	0.561242	0.268785
'VC0627'	hesB family protein	0.56141	1
'VC0264'	conserved hypothetical protein	0.562019	0.0993904
'IG_VC2177'	Intergenic Region	0.56219	1
'IG_VC1663'	Intergenic Region	0.562441	0.614283
'VC0671'	MutT/nudix family protein	0.562761	0.917238
'VC2393'	hypothetical protein	0.563135	0.209227
'VCA0130'	ribose ABC transporter, periplasmic D-ribose-binding protein	0.563252	0.517823
'IG_VC0150'	Intergenic Region	0.563351	0.0884488
'IG_VC1835'	Intergenic Region	0.563655	1
'VC1260'	transcriptional regulator, AraC/XylS family	0.564336	0.123049
'VC0706'	sigma-54 modulation protein, putative	0.564911	0.830882
'IG_VC0986'	Intergenic Region	0.565334	0.165305
'VCA1051'	conserved hypothetical protein	0.566555	0.123246
'VCA0953'	peptidyl-prolyl cis-trans isomerase C	0.567457	0.844
'IG_VCA1109'	Intergenic Region	0.567632	1
'VCA0009'	hypothetical protein	0.567849	0.192867
'IG_VC2114'	Intergenic Region	0.568393	0.803673
'IG_VC0012'	Intergenic Region	0.568534	1
'VC2488'	conserved hypothetical protein	0.568663	0.0840749
'IG_VC0668'	Intergenic Region	0.568701	0.297857
'VC0700'	soluble lytic murein transglycosylase	0.568843	0.0732911
'VC1127'	conserved hypothetical protein	0.568986	1
'IG_VC2368'	Intergenic Region	0.56915	0.213253
'VC1015'	RnfC-related protein	0.569203	0.323347
'IG_VC1408'	Intergenic Region	0.569364	1
'IG_VC0900'	Intergenic Region	0.569923	0.408768
'VCA1024'	hypothetical protein	0.570287	0.645159
'IG_VC0144'	Intergenic Region	0.570798	0.839098
'IG_VC0097'	Intergenic Region	0.571214	0.745571
'VC2313'	hypothetical protein	0.571338	1
'VC0530'	conserved hypothetical protein	0.571445	0.0777447
'VC2502'	DNA polymerase III, chi subunit	0.572656	0.48065
'VC2111'	conserved hypothetical protein	0.573198	0.0630438
'IG_VCA0873'	Intergenic Region	0.573429	1
'VC0559'	conserved hypothetical protein	0.57356	0.218075
'IG_VCA0459'	Intergenic Region	0.573903	0.764063
'IG_VC0363'	Intergenic Region	0.573944	0.607127
'IG_VC2501'	Intergenic Region	0.574653	0.544665
'IG_VCA0366'	Intergenic Region	0.575254	0.484514
'VCA0216'	hypothetical protein	0.576042	0.861965
'VC2331'	hypothetical protein	0.576133	1
'VC0498'	ribonuclease HI, putative	0.576733	0.226768
'VC0122'	adenylate cyclase	0.576818	0.0142478
'IG_VC1057'	Intergenic Region	0.576864	0.827063
'IG_VC2741'	Intergenic Region	0.577512	0.687143
'VC1377'	conserved hypothetical protein	0.578036	0.600772
'VC0379'	NifR3/Smm1 family protein	0.578152	0.111955
'IG_VC1456'	Intergenic Region	0.578367	0.0853389
'VC0478'	fructose-bisphosphate aldolase, class II	0.578388	1
'IG_VC2097'	Intergenic Region	0.578808	0.616984
'VC0623'	conserved hypothetical protein	0.580012	0.0284726
'VC2643'	acetylglutamate kinase	0.580294	0.0921406
'IG_VC2587'	Intergenic Region	0.58042	1
'VC2333'	ribosomal protein S6 modification protein-related protein	0.580973	0.739648
'IG_VC1628'	Intergenic Region	0.581017	0.476832
'VC2047'	oxidoreductase, short-chain dehydrogenase/reductase family	0.581339	0.385179
'IG_VC0157'	Intergenic Region	0.581732	0.447476
'IG_VCA0219'	Intergenic Region	0.581866	0.09076
'VC1812'	conserved hypothetical protein	0.582254	0.245672
'IG_VC0167'	Intergenic Region	0.582587	0.36447
'IG_VC0496'	Intergenic Region	0.583436	0.911429
'IG_VC2098'	Intergenic Region	0.583448	0.40454
'VC0827'	toxin co-regulated pilus biosynthesis protein H	0.583817	0.267423
'VC0138'	hypothetical protein	0.584164	1
'IG_VC1091'	Intergenic Region	0.584386	0.373671
'IG_VCA0439'	Intergenic Region	0.584507	0.532389
'VC1791'	conserved hypothetical protein	0.584632	0.507956
'VC0767'	inosine-5`-monophosphate dehydrogenase	0.585277	0.0198236
'VCA0127'	ribose ABC transporter protein	0.5854	0.318588
'IG_VC0768'	Intergenic Region	0.585466	0.535
'IG_VC0138'	Intergenic Region	0.586633	0.743333
'IG_VC1468'	Intergenic Region	0.586777	0.835121
'VC1746'	transcriptional regulator, TetR family	0.586979	0.167083
'VCA0343'	hypothetical protein	0.587151	0.200515
'IG_VC1942'	Intergenic Region	0.587276	0.149545
'VC0505'	hypothetical protein	0.587382	0.539474
'IG_VC0605'	Intergenic Region	0.587889	0.399048
'IG_VC2497'	Intergenic Region	0.588072	0.306835
'IG_VC2104'	Intergenic Region	0.58814	1
'VC0146'	conserved hypothetical protein	0.588357	0.190855
'IG_VC2181'	Intergenic Region	0.588363	0.341768
'VC0778'	ferric vibriobactin ABC transporter, permease protein	0.58842	0.0442398
'IG_VC2076'	Intergenic Region	0.588602	0.637777
'VC1867'	conserved hypothetical protein	0.588729	0.0593148
'VC2429'	conserved hypothetical protein	0.589211	0.976
'IG_VCA0488'	Intergenic Region	0.589794	0.631851
'VCA0042'	hypothetical protein	0.589834	0.154041
'VC2115'	conserved hypothetical protein	0.5899	0.666149
'IG_VC1166'	Intergenic Region	0.591054	0.651958
'IG_VC2178'	Intergenic Region	0.591194	1
'IG_VC1512'	Intergenic Region	0.591591	1
'IG_VC0744'	Intergenic Region	0.59163	0.753333
'VC2195'	flagellar basal-body rod protein FlgG	0.592177	0.331394
'IG_VC1494'	Intergenic Region	0.592734	1
'VC0756'	nucleoside diphosphate kinase	0.593049	0.731801
'VC0516'	phage integrase	0.593317	0.86107
'IG_VC0092'	Intergenic Region	0.593581	1
'IG_VC0871'	Intergenic Region	0.594166	0.454315
'IG_VC0665'	Intergenic Region	0.594438	0.280155
'VC1288'	periplasmic glucans biosynthesis protein MdoG	0.595834	0.0495596
'VC1633'	hypothetical protein	0.596183	0.815493
'IG_VCA0403'	Intergenic Region	0.596699	0.683667
'IG_VCA1021'	Intergenic Region	0.597196	0.226238
'IG_VC2186'	Intergenic Region	0.597457	0.00135848
'IG_VC2080'	Intergenic Region	0.597716	0.997
'IG_VC0003'	Intergenic Region	0.597771	0.736667
'IG_VC1075'	Intergenic Region	0.597905	0.297429
'VC1066'	hypothetical protein	0.59791	0.857056
'IG_VCA0886'	Intergenic Region	0.59793	1
'VC2444'	general secretion pathway protein B, putative	0.597953	0.489993
'IG_VC1289'	Intergenic Region	0.598508	0.293534
'IG_VC2660'	Intergenic Region	0.599118	0.913714
'VC0879'	ribosomal protein L36, putative	0.599125	1
'VCA0802'	conserved hypothetical protein	0.599378	0.0729886
'VC2191'	flagellar hook-associated protein FlgM	0.599606	0.00704817
'VC1108'	conserved hypothetical protein	0.60001	0.198486
'VC2292'	NADH:ubiquinone oxidoreductase, Na translocating, hydrophobic membrane protein NqrD	0.600134	0.520203
'IG_VC1237'	Intergenic Region	0.600379	0.493909
'VC2266'	thiamin-monophosphate kinase	0.60047	0.552807
'VC0932'	hypothetical protein	0.600688	0.860868
'IG_VC0717'	Intergenic Region	0.600703	1
'IG_VC1520'	Intergenic Region	0.600772	0.789464
'VC2483'	acetolactate synthase III, large subunit	0.600784	0.358995
'VC2666'	conserved hypothetical protein	0.601651	0.615072
'VC2450'	mazG protein	0.601719	0.236652
'IG_VCA0417'	Intergenic Region	0.601729	0.0585871
'VC1482'	ATP-dependent protease LA-related protein	0.602691	0.824642
'IG_VCA0084'	Intergenic Region	0.603226	0.710476
'VC1970'	benzoate transport protein	0.603471	0.416303
'IG_VC1444'	Intergenic Region	0.603702	0.877669
'VC1629'	conserved hypothetical protein	0.604046	0.00282584
'VC1554'	glycerophosphoryl diester phosphodiesterase, putative	0.604959	0.27669
'VC0044'	sun protein	0.605379	0.179981
'IG_VC1369'	Intergenic Region	0.605382	0.509159
'VC0353'	conserved hypothetical protein	0.606302	0.0525731
'IG_VC2010'	Intergenic Region	0.606314	1
'IG_VC1719'	Intergenic Region	0.606712	0.276571
'VC1571'	quinol oxidase, subunit I	0.607073	0.107748
'VC1428'	spermidine/putrescine ABC transporter, ATP-binding protein	0.607309	0.853518
'IG_VC2047'	Intergenic Region	0.607556	0.615305
'IG_VCA0755'	Intergenic Region	0.6081	1
'IG_VCA0681'	Intergenic Region	0.608365	0.552667
'VC0267'	D-isomer specific 2-hydroxyacid dehydrogenase family protein	0.608524	0.670853
'VC0689'	conserved hypothetical protein	0.608717	0.226054
'IG_VC1605'	Intergenic Region	0.608792	1
'VCA0177'	hypothetical protein	0.608887	0.672333
'VC1879'	Rec2-related protein	0.609051	0.126545
'IG_VC2248'	Intergenic Region	0.609316	0.420429
'IG_VC2112'	Intergenic Region	0.609413	0.624239
'VC0523'	conserved hypothetical protein	0.609748	0.70245
'IG_VCA0419'	Intergenic Region	0.610015	1
'VC1247'	hypothetical protein	0.610048	0.167854
'IG_VC2390'	Intergenic Region	0.610405	0.663333
'IG_VC0276'	Intergenic Region	0.611085	0.524714
'VC1569'	hypothetical protein	0.611452	0.503
'IG_VCA0179'	Intergenic Region	0.611809	0.594601
'VC1090'	hypothetical protein	0.611865	0.545498
'IG_VC0131'	Intergenic Region	0.61245	0.772
'VC2759'	fatty oxidation complex, beta subunit	0.612877	0.762723
'IG_VCA0879'	Intergenic Region	0.613011	0.737481
'IG_VC1989'	Intergenic Region	0.613745	0.672667
'VCA0193'	Na+/H+ antiporter, putative	0.613851	0.305237
'VC1461'	colonization factor	0.614796	0.440068
'IG_VCA0952'	Intergenic Region	0.615451	0.75613
'VC2752'	hypothetical protein	0.615735	0.378356
'IG_VC1812'	Intergenic Region	0.616448	0.815291
'VC0450'	membrane-bound lytic murein transglycosylase C	0.616468	0.0284368
'VC1429'	hypothetical protein	0.616573	0.219143
'VC1868'	methyl-accepting chemotaxis protein	0.616731	0.0795462
'IG_VC1761'	Intergenic Region	0.61685	1
'IG_VCA1064'	Intergenic Region	0.617548	1
'VC2565'	elaA protein	0.618349	0.188162
'VC0429'	conserved hypothetical protein	0.61857	0.0859086
'IG_VC0321'	Intergenic Region	0.618712	0.160468
'VC1622'	outer membrane protein, putative	0.619612	0.901553
'VC0407'	MSHA biogenesis protein MshF	0.62005	0.821122
'VC1591'	oxidoreductase, short-chain dehydrogenase/reductase family	0.620333	0.840004
'IG_VCA0579'	Intergenic Region	0.620338	1
'VCA0100'	phage shock protein E	0.62049	0.775765
'VCA0308'	deoxyguanosinetriphosphate triphosphohydrolase-related protein	0.621056	0.668256
'VCA0504'	relB protein	0.621299	0.818676
'IG_VCA0806'	Intergenic Region	0.621578	0.72
'VC2136'	sensory box sensor histidine kinase	0.622298	0.207269
'VCA0776'	conserved hypothetical protein	0.622371	0.356767
'IG_VCA0658'	Intergenic Region	0.62242	1
'IG_VCA0656'	Intergenic Region	0.622471	0.440169
'VC1278'	transcriptional regulator, MarR family	0.622612	0.929124
'VC1505'	hypothetical protein	0.622837	0.353312
'IG_VC0978'	Intergenic Region	0.622996	0.789568
'VC1777'	conserved hypothetical protein	0.623735	0.0818075
'VC0555'	hypothetical protein	0.624179	0.677619
'VC0906'	ABC transporter, permease protein	0.624357	0.867889
'IG_VC0433'	Intergenic Region	0.624758	0.157076
'IG_VC1751'	Intergenic Region	0.624888	0.781667
'VC1084'	sensory box sensor histidine kinase	0.624983	0.860344
'VC1686'	hypothetical protein	0.626092	0.0980288
'IG_VC1503'	Intergenic Region	0.626256	0.623489
'VC1355'	acylphosphatase	0.626556	0.504619
'VC0657'	ribosomal-protein-alanine acetyltransferase	0.627328	0.143249
'VCA0739'	conserved hypothetical protein	0.627535	0.88799
'VC2098'	hypothetical protein	0.628151	0.365065
'IG_VC1711'	Intergenic Region	0.62823	0.558093
'VCA0957'	malate synthase-related protein	0.628826	0.851987
'VC0531'	survival protein SurE	0.628934	0.125839
'IG_VC1084'	Intergenic Region	0.628966	0.385
'IG_VC1208'	Intergenic Region	0.628968	0.668
'VC2281'	ribosomal protein S6 modification protein	0.629157	0.0888756
'IG_VC2198'	Intergenic Region	0.629212	0.802857
'VCA0303'	hypothetical protein	0.629228	0.140426
'IG_VCA0443'	Intergenic Region	0.629234	0.188756
'VC1191'	hypothetical protein	0.629331	0.800758
'VC0596'	dnaK suppressor protein	0.629575	0.348856
'IG_VC1827'	Intergenic Region	0.630158	0.882
'VCA1011'	glutaredoxin-related protein	0.630598	0.831608
'VCA0937'	transcriptional regulator, AraC/XylS family	0.630714	0.544942
'IG_VCA0172'	Intergenic Region	0.631086	1
'IG_VC0837'	Intergenic Region	0.631202	0.756667
'IG_VC2452'	Intergenic Region	0.631822	0.788571
'IG_VC0379'	Intergenic Region	0.631973	0.885544
'VCA0655'	sucrose-6-phosphate dehydrogenase	0.632147	0.726472
'IG_VC2615'	Intergenic Region	0.632321	0.582
'IG_VC1131'	Intergenic Region	0.632534	0.0975075
'IG_VC1080'	Intergenic Region	0.632548	0.221377
'VC0944'	lipoate-protein ligase B	0.63266	0.578
'VC0746'	RNA methyltransferase, TrmH family	0.633275	0.616478
'VC0896'	transcriptional regulator, LysR family	0.633424	0.635382
'VC0965'	phosphoenolpyruvate-protein phosphotransferase	0.633854	0.00347485
'VC0228'	hypothetical protein	0.633897	0.190499
'VC1135'	imidazoleglycerol-phosphate dehydratase/histidinol-phosphatase	0.634344	0.144816
'VC0528'	CDP-ribitol pyrophosphorylase-related protein	0.634541	0.443
'VC1079'	conserved hypothetical protein	0.634767	0.363836
'VC0907'	ABC transporter, ATP-binding protein	0.635119	0.311793
'VC2567'	conserved hypothetical protein	0.635301	0.421831
'VC2721'	MutT/nudix family protein	0.636443	0.589741
'VCA0098'	nicotinate phosphoribosyltransferase	0.636543	0.0896204
'VC1136'	amidotransferase HisH	0.636736	0.880994
'VC0788'	DOPA-dioxygenase-related protein	0.636792	0.274332
'IG_VC0730'	Intergenic Region	0.637546	0.685714
'IG_VC0037'	Intergenic Region	0.637632	0.321252
'IG_VC1051'	Intergenic Region	0.637687	0.328059
'VC1144'	ATP-dependent Clp protease, ATP-binding subunit ClpA	0.638149	0.0312047
'IG_VC1038'	Intergenic Region	0.638317	0.65
'IG_VC0484'	Intergenic Region	0.638875	0.681252
'IG_VCA0955'	Intergenic Region	0.638907	0.827667
'VC0046'	polypeptide deformylase	0.639555	0.095745
'IG_VCA0356'	Intergenic Region	0.639622	0.588571
'VC0421'	conserved hypothetical protein	0.639862	0.144657
'VC1563'	conserved hypothetical protein	0.640006	0.0917804
'VC1548'	hypothetical protein	0.640216	0.375381
'IG_VC2344'	Intergenic Region	0.641485	0.421392
'IG_VCA0929'	Intergenic Region	0.641884	1
'IG_VCA0615'	Intergenic Region	0.64202	0.754386
'VC1375'	hypothetical protein	0.642411	0.26984
'IG_VC1828'	Intergenic Region	0.643505	0.228312
'VC1645'	conserved hypothetical protein	0.643634	0.296446
'VC2404'	phospho-N-acetylmuramoyl-pentapeptide-transferase	0.644029	1
'VC0473'	transketolase 1	0.644093	0.0671756
'IG_VCA0436'	Intergenic Region	0.644198	0.632778
'IG_VCA0380'	Intergenic Region	0.644392	0.583
'IG_VC0110'	Intergenic Region	0.644604	0.630519
'VC2001'	conserved hypothetical protein	0.64473	0.692994
'VC0960'	conserved hypothetical protein	0.644742	0.78
'VC2570'	ribosomal protein L17	0.644907	1
'VC2663'	hypothetical protein	0.644998	0.0678223
'IG_VCA0475'	Intergenic Region	0.645016	1
'IG_VC2392'	Intergenic Region	0.645546	0.605714
'VC1889'	ribosomal-protein-serine acetyltransferase, putative	0.64595	0.723878
'VC2068'	flagellar biosynthetic protein FlhF, putative	0.646289	0.182102
'VCA1053'	conserved hypothetical protein	0.646668	0.069077
'VC1198'	conserved hypothetical protein	0.647055	0.869954
'IG_VC1276'	Intergenic Region	0.647233	1
'VC2694'	superoxide dismutase, Mn	0.64735	0.233153
'VC0905'	lipoprotein YaeC	0.647513	0.18551
'VC0110'	hypothetical protein	0.647771	0.517429
'IG_VC1562'	Intergenic Region	0.647941	0.449254
'IG_VC2626'	Intergenic Region	0.648943	0.66
'VC2454'	GGDEF family protein	0.649087	0.0540399
'IG_VC1622'	Intergenic Region	0.649617	0.663333
'VC0964'	PTS system, glucose-specific IIA component	0.649863	0.0976407
'VC2171'	uracil permease	0.650003	0.709983
'IG_VC1640'	Intergenic Region	0.650153	1
'IG_VC0486'	Intergenic Region	0.650577	0.247958
'IG_VC1467'	Intergenic Region	0.65077	0.471873
'VC1273'	extracellular solute-binding protein, family 7	0.651053	0.249999
'VC0820'	ToxR-activated gene A protein	0.651421	0.279107
'IG_VC2498'	Intergenic Region	0.652519	0.1903
'IG_VC1968'	Intergenic Region	0.652707	0.808
'IG_VC2040'	Intergenic Region	0.652778	0.909307
'IG_VC1029'	Intergenic Region	0.652872	0.453714
'IG_VCA0778'	Intergenic Region	0.653057	0.778571
'IG_VCA0580'	Intergenic Region	0.653987	1
'VC1259'	conserved hypothetical protein	0.654124	0.492904
'VC1809'	transcriptional regulator, putative	0.654335	0.689635
'IG_VC2262'	Intergenic Region	0.654342	0.796
'IG_VC1365'	Intergenic Region	0.654496	0.660776
'VC2607'	NAD(P)H oxidoreductase, putative	0.655711	0.24912
'VC0384'	sulfite reductase (NADPH) flavoprotein alpha-component	0.657212	0.000775833
'VC1081'	response regulator	0.657527	0.252103
'VC0496'	hypothetical protein	0.657662	0.301322
'VC1745'	succinate-semialdehyde dehydrogenase	0.658145	0.102892
'VCA0296'	hypothetical protein	0.658409	1
'VC0917'	UDP-N-acetylglucosamine 2-epimerase	0.658665	0.332911
'VC2749'	nitrogen regulation protein NR(I)	0.659656	0.770433
'IG_VC1997'	Intergenic Region	0.660216	0.810286
'VC1227'	hypothetical protein	0.660636	0.77
'VC1669'	sodium-dependent transporter, putative	0.661587	0.189082
'IG_VC0603'	Intergenic Region	0.661597	0.827898
'IG_VCA0115'	Intergenic Region	0.661869	1
'VC0149'	cell division protein FtsX	0.661941	0.289502
'IG_VC2453'	Intergenic Region	0.662473	0.638254
'VC2501'	aminopeptidase A/I	0.663486	0.0136587
'IG_VC0295'	Intergenic Region	0.663937	0.548672
'VC2226'	phosphoribosylformylglycinamidine cyclo-ligase	0.664102	0.0752402
'IG_VC1359'	Intergenic Region	0.664541	0.717433
'IG_VC1584'	Intergenic Region	0.664869	0.604667
'VC1235'	sodium/dicarboxylate symporter	0.664992	0.569977
'IG_VCA0803'	Intergenic Region	0.665532	0.619632
'VCA0316'	acetyltransferase, putative	0.66577	0.512326
'VCA0805'	exoribonuclease II	0.665937	0.437254
'VC1865'	hypothetical protein	0.665948	0.166631
'IG_VC1728'	Intergenic Region	0.666276	0.593
'IG_VC1701'	Intergenic Region	0.666629	0.686688
'IG_VC1288'	Intergenic Region	0.666767	0.789
'VC1351'	hypothetical protein	0.666934	0.418242
'IG_VC1509'	Intergenic Region	0.667095	0.771839
'VC0052'	phosphoribosylaminoimidazole carboxylase, catalytic subunit	0.66726	0.19998
'VC1008'	sodium-type flagellar protein MotY	0.667283	0.415604
'VC0999'	tRNA pseudouridine synthase A	0.667869	0.116593
'IG_VC2475'	Intergenic Region	0.668046	0.663333
'VC1229'	conserved hypothetical protein	0.668265	0.652714
'VCA0239'	transcriptional regulator	0.668559	0.801625
'VCA0379'	hypothetical protein	0.668756	0.196125
'VC0014'	recF protein	0.668791	0.113342
'VC0273'	DNA-binding protein HU	0.668864	0.113864
'IG_VC0977'	Intergenic Region	0.669217	0.498556
'IG_VCA0784'	Intergenic Region	0.66989	0.315559
'VC1664'	ABC transporter, periplasmic substrate-binding protein, putative	0.669928	0.545784
'IG_VC1918'	Intergenic Region	0.670043	0.564999
'VC1272'	hypothetical protein	0.67038	0.63986
'IG_VC1671'	Intergenic Region	0.670691	0.996667
'VC0823'	hypothetical protein	0.670923	0.829481
'VCA0175'	MoxR-related protein	0.671049	0.139956
'VC1598'	ABC transporter, periplasmic substrate-binding protein-related protein	0.671115	0.866701
'IG_VC1635'	Intergenic Region	0.67139	0.314907
'VC1128'	tRNA (5-methylaminomethyl-2-thiouridylate)-methyltransferase	0.671606	1
'VC2118'	adenine-specific methylase, putative	0.672158	0.239375
'IG_VCA0641'	Intergenic Region	0.672558	1
'IG_VC2765'	Intergenic Region	0.672613	1
'VCA0748'	anaerobic glycerol-3-phosphate dehydrogenase, subunit B	0.67316	0.0703556
'VC1643'	methyl-accepting chemotaxis protein	0.673241	0.0196817
'VC0022'	conserved hypothetical protein	0.673285	0.32066
'IG_VC2759'	Intergenic Region	0.673288	1
'VC0121'	hypothetical protein	0.673377	0.391724
'IG_VCA0559'	Intergenic Region	0.673715	0.589857
'IG_VCA0637'	Intergenic Region	0.673938	1
'IG_VC1433'	Intergenic Region	0.674579	0.44871
'VCA0376'	hypothetical protein	0.6746	0.702002
'IG_VCA0316'	Intergenic Region	0.674806	0.258079
'IG_VC1330'	Intergenic Region	0.675702	0.158069
'VC1280'	hypothetical protein	0.676548	0.283532
'IG_VC0669'	Intergenic Region	0.676793	0.35086
'VC2144'	flagellin FlaE	0.676846	0.205157
'IG_VCA0188'	Intergenic Region	0.677271	1
'VC2581'	ribosomal protein L6	0.677711	1
'IG_VC1465'	Intergenic Region	0.678287	0.332498
'VC1232'	conserved hypothetical protein	0.678395	0.611571
'VC2610'	conserved hypothetical protein	0.678523	0.866227
'VC0475'	iron-regulated outer membrane virulence protein, TonB receptor family	0.67873	0.168215
'VC2316'	N-acetylglutamate synthase	0.678731	0.619835
'IG_VC1738'	Intergenic Region	0.678741	0.802254
'VC1834'	conserved hypothetical protein	0.678851	0.1676
'VC1536'	hypothetical protein	0.679016	0.260557
'VC2160'	bacterioferritin comigratory protein	0.679087	0.424298
'VC1870'	hypothetical protein	0.679523	0.86143
'IG_VCA0453'	Intergenic Region	0.680192	0.494753
'IG_VC1521'	Intergenic Region	0.680549	0.614525
'IG_VCA1088'	Intergenic Region	0.681159	1
'VC0651'	conserved hypothetical protein	0.682507	0.388713
'VC0452'	A/G-specific adenine glycosylase	0.682716	0.0858499
'IG_VC2681'	Intergenic Region	0.683228	0.310524
'IG_VC0796'	Intergenic Region	0.683518	0.663571
'VC0768'	GMP synthase	0.683746	0.10712
'IG_VC1888'	Intergenic Region	0.683828	0.0458403
'VC1749'	hypothetical protein	0.683989	0.191349
'IG_VC2487'	Intergenic Region	0.684442	0.597429
'VC1900'	fatty acid metabolism regulator protein	0.685155	0.113001
'VC2094'	hypothetical protein	0.685205	0.830913
'VC1172'	anthranilate phosphoribosyltransferase	0.685225	0.659026
'VC1069'	glyceraldehyde 3-phosphate dehydrogenase	0.685296	0.157057
'VC0101'	hypothetical protein	0.685535	0.464942
'VC1046'	fatty oxidation complex, beta subunit	0.685678	0.390317
'VC0026'	zinc-binding alcohol dehydrogenase	0.685994	0.357687
'VC0643'	initiation factor IF-2	0.686428	0.876
'IG_VC0845'	Intergenic Region	0.686475	1
'VC0532'	protein-L-isoaspartate O-methyltransferase	0.686528	0.466552
'IG_VC1673'	Intergenic Region	0.686788	0.942571
'IG_VC2563'	Intergenic Region	0.686827	0.82689
'IG_VC1310'	Intergenic Region	0.687126	1
'VC1446'	toxin secretion transporter, putative	0.687595	0.0318678
'IG_VC0984'	Intergenic Region	0.687951	1
'VC2139'	flagellar rod protein FlaI, putative	0.68864	0.167645
'IG_VCA0642'	Intergenic Region	0.689232	1
'VC2737'	hypothetical protein	0.689305	0.516188
'VC0119'	uroporphyrinogen-III synthase	0.689318	0.975714
'IG_VC1432'	Intergenic Region	0.690425	0.725
'VC0648'	conserved hypothetical protein	0.690688	0.170225
'VC0178'	patatin-related protein	0.691075	0.109978
'IG_VC2002'	Intergenic Region	0.691182	0.180629
'VC1120'	conserved hypothetical protein	0.691521	0.219827
'IG_VC2705'	Intergenic Region	0.691561	0.107556
'IG_VC2417'	Intergenic Region	0.691687	1
'IG_VC2537'	Intergenic Region	0.692216	0.775714
'IG_VC2241'	Intergenic Region	0.692226	0.75934
'VC2367'	hypothetical protein	0.692592	0.273885
'VCA0156'	conserved hypothetical protein	0.693532	0.591725
'IG_VC0905'	Intergenic Region	0.693606	0.441376
'VC0020'	glycyl-tRNA synthetase, beta chain	0.693954	1
'VC2247'	lipid-A-disaccharide synthase	0.694754	1
'IG_VC1765'	Intergenic Region	0.695562	0.803333
'IG_VCA0314'	Intergenic Region	0.695732	0.994
'VC2258'	uridylate kinase	0.696247	1
'VC0707'	hypothetical protein	0.696562	0.616333
'VC1797'	hypothetical protein	0.696566	0.265349
'VC1389'	hypothetical protein	0.697179	0.808286
'IG_VC2257'	Intergenic Region	0.697499	1
'VC0777'	ferric vibriobactin ABC transporter, permease protein	0.697562	0.188109
'IG_VC1659'	Intergenic Region	0.698816	0.887698
'IG_VCA0586'	Intergenic Region	0.699109	0.888857
'VC1896'	hypothetical protein	0.699741	0.106191
'IG_VC1724'	Intergenic Region	0.69999	0.642
'VCA0582'	conserved hypothetical protein	0.700118	0.372735
'VC1284'	6-phospho-beta-glucosidase	0.700321	0.547344
'VC1947'	transcriptional regulator, LysR family	0.700659	0.109199
'VCA0474'	acetyltransferase, putative	0.70067	0.306452
'VCA0771'	hypothetical protein	0.701023	0.783333
'IG_VC1334'	Intergenic Region	0.701231	0.596825
'IG_VC0507'	Intergenic Region	0.701697	0.711871
'IG_VC1234'	Intergenic Region	0.702475	1
'VC0389'	Na+/H+ antiporter, putative	0.702548	0.186032
'VC2149'	hypothetical protein	0.702625	0.537255
'VCA0845'	hypothetical protein	0.702699	0.555065
'IG_VC2244'	Intergenic Region	0.702994	1
'IG_VC2373'	Intergenic Region	0.703414	0.0515415
'IG_VCA0556'	Intergenic Region	0.703475	0.994857
'IG_VC2644'	Intergenic Region	0.703792	1
'IG_VC0908'	Intergenic Region	0.703939	0.53743
'VC0418'	maf protein	0.703982	0.631098
'VC1631'	conserved hypothetical protein	0.703996	0.807987
'IG_VC1944'	Intergenic Region	0.70425	0.458655
'IG_VC0381'	Intergenic Region	0.704251	0.841866
'IG_VC1003'	Intergenic Region	0.704555	0.62
'VC1606'	conserved hypothetical protein	0.704824	0.674825
'VC0041'	conserved hypothetical protein	0.704876	0.226196
'VC1405'	methyl-accepting chemotaxis protein	0.705078	0.295758
'IG_VC0096'	Intergenic Region	0.705145	1
'VC0864'	yfhC protein	0.705324	1
'IG_VC0731'	Intergenic Region	0.705712	0.831436
'IG_VC0442'	Intergenic Region	0.705938	1
'IG_VC0302'	Intergenic Region	0.705994	0.997143
'VC2385'	RNA-directed DNA polymerase	0.706	0.227985
'IG_VC1919'	Intergenic Region	0.706208	0.679429
'VC0957'	conserved hypothetical protein	0.706351	0.321394
'VC1860'	exodeoxyribonuclease III	0.706528	0.716448
'VCA0982'	transcriptional regulator, LysR family	0.706685	0.336043
'VC2600'	conserved hypothetical protein	0.707046	0.203747
'VC1893'	conserved hypothetical protein	0.707526	0.271967
'VC1119'	oxidoreductase, short-chain dehydrogenase/reductase family	0.707636	0.902045
'IG_VC1100'	Intergenic Region	0.707768	0.934
'VCA0352'	hypothetical protein	0.707841	1
'VC2176'	conserved hypothetical protein	0.708054	0.216919
'IG_VC0710'	Intergenic Region	0.708155	1
'VC0997'	glutaminyl-tRNA synthetase	0.709076	1
'VC2130'	flagellum-specific ATP synthase FliI	0.709554	0.192613
'VC2747'	hypothetical protein	0.709802	0.278662
'VC1989'	conserved hypothetical protein	0.709831	1
'VC0728'	conserved hypothetical protein	0.710241	0.256157
'VC2221'	hypothetical protein	0.710315	0.858444
'VC0593'	2-amino-4-hydroxy-6-hydroxymethyldihydropteridine pyrophosphokinase	0.710418	1
'VC1949'	pvcA protein	0.71085	0.00357628
'IG_VC1702'	Intergenic Region	0.711192	0.663937
'VC0483'	conserved hypothetical protein	0.711725	0.151453
'VCA1074'	transcriptional regulator, AraC/XylS family	0.712207	0.750497
'VC1523'	conserved hypothetical protein	0.712303	0.204405
'VC0400'	MSHA biogenesis protein MshJ	0.712654	0.075987
'IG_VC1538'	Intergenic Region	0.71318	1
'IG_VC1474'	Intergenic Region	0.713525	0.669497
'VC1634'	multidrug resistance protein	0.713556	0.0225025
'VC1667'	conserved hypothetical protein	0.713596	0.657896
'VC0361'	elongation factor G	0.714248	1
'VC1811'	conserved hypothetical protein	0.714782	0.696169
'VC0291'	NifR3/Smm1 family protein	0.714922	0.945026
'VC1208'	conserved hypothetical protein	0.71506	0.816571
'VC1912'	conserved hypothetical protein	0.71518	1
'VCA0259'	hypothetical protein	0.715339	0.537714
'VC0058'	carbonic anhydrase, family 3	0.715482	0.180504
'IG_VCA0071'	Intergenic Region	0.715649	1
'VC1766'	conserved hypothetical protein	0.715843	0.367222
'IG_VC1263'	Intergenic Region	0.716025	0.287679
'VC0506'	hypothetical protein	0.716061	0.316233
'VC0247'	lipopolysaccharide/O-antigen transport protein	0.716914	0.811867
'VC2571'	DNA-directed RNA polymerase, alpha subunit	0.717204	1
'IG_VCA0108'	Intergenic Region	0.717582	0.557968
'VC1768'	conserved hypothetical protein	0.718153	0.118555
'VC2193'	flagellar P-ring protein FlgI	0.718285	0.941244
'VC2576'	preprotein translocase, SecY subunit	0.719385	1
'IG_VC2223'	Intergenic Region	0.719789	0.661143
'IG_VCA1046'	Intergenic Region	0.719918	0.534667
'IG_VC2492'	Intergenic Region	0.720159	0.823
'IG_VC2565'	Intergenic Region	0.720212	0.243945
'VC0085'	ubiquinone biosynthesis protein AarF, putative	0.720389	1
'VC1226'	thiopurine methyltransferase	0.720569	0.867989
'VC0185'	transposase, putative	0.720598	0.848647
'VC1570'	quinol oxidase, subunit II	0.72095	0.43972
'IG_VCA0456'	Intergenic Region	0.72185	0.33246
'VC2522'	conserved hypothetical protein	0.721978	0.26696
'VC1804'	hypothetical protein	0.722517	0.555822
'VC0826'	toxin co-regulated pilus biosynthesis protein P	0.722992	0.778351
'IG_VCA1105'	Intergenic Region	0.72399	0.835016
'IG_VC1128'	Intergenic Region	0.724023	1
'VC1238'	cobalamin (5`-phosphate) synthase	0.724166	0.121169
'VCA0971'	hypothetical protein	0.724246	0.61402
'VCA0751'	3-oxoacyl-(acyl-carrier-protein) synthase III	0.724602	0.335861
'VC0390'	5-methyltetrahydrofolate--homocysteine methyltransferase	0.724652	0.00936713
'IG_VC2481'	Intergenic Region	0.724842	0.779718
'VC2622'	hypothetical protein	0.724874	0.590596
'VC0199'	hemolysin secretion ATP-binding protein, putative	0.725106	0.0932373
'VC2113'	conserved hypothetical protein	0.725324	0.318631
'IG_VCA0550'	Intergenic Region	0.725356	1
'IG_VC2518'	Intergenic Region	0.726061	1
'VCA0581'	conserved hypothetical protein	0.726342	0.834055
'VC2743'	hypothetical protein	0.726426	0.241461
'IG_VC0612'	Intergenic Region	0.726688	0.754476
'IG_VC0502'	Intergenic Region	0.726892	0.00469591
'VC0018'	16 kDa heat shock protein A	0.727297	0.394713
'VC2532'	conserved hypothetical protein	0.727592	0.104481
'VC1911'	orotidine 5`-phosphate decarboxylase	0.72766	0.51444
'VCA0395'	conserved hypothetical protein	0.72788	0.595111
'IG_VC2210'	Intergenic Region	0.728078	0.781131
'IG_VC0084'	Intergenic Region	0.728623	0.703333
'VC1546'	TonB system transport protein ExbB2	0.729055	0.227768
'VC0521'		0.729081	0.796
'VC2573'	ribosomal protein S11	0.729216	1
'VCA0149'	hypothetical protein	0.730033	0.160444
'IG_VC1570'	Intergenic Region	0.730104	0.996667
'IG_VC0519'	Intergenic Region	0.73019	1
'VC1416'	vgrG protein	0.730243	0.088455
'IG_VC0429'	Intergenic Region	0.730337	0.903637
'IG_VC0432'	Intergenic Region	0.730384	0.0534095
'VC2080'	transcriptional regulator, AraC/XylS family	0.731465	0.255055
'VC1516'	iron-sulfur cluster-binding protein	0.731941	0.809192
'VC0299'	DNA polymerase III, epsilon subunit, putative	0.732237	0.463682
'VCA0999'	transcriptional regulator, TetR family	0.732492	0.0915895
'VC2732'	general secretion pathway protein E	0.732574	1
'IG_VC0750'	Intergenic Region	0.732682	1
'VC0974'	transcriptional regulator, MerR family	0.732903	0.550498
'VC2305'	outer membrane protein OmpK	0.733055	0.839288
'VC2167'	hypothetical protein	0.73313	0.835782
'VC1206'	histidine utilization repressor	0.733348	0.743816
'IG_VCA0437'	Intergenic Region	0.733812	0.51214
'VCA1068'	transcriptional regulator, AsnC family	0.734013	0.280221
'VC2566'	conserved hypothetical protein	0.734075	0.242347
'VC0438'	conserved hypothetical protein	0.73469	0.373553
'VC0839'	leader peptidase TcpJ	0.735058	0.710265
'IG_VC1580'	Intergenic Region	0.735114	0.651349
'IG_VC2069'	Intergenic Region	0.735174	1
'VC1366'	exsB protein	0.735385	0.471219
'IG_VC1984'	Intergenic Region	0.735413	0.502241
'VC1149'	glutamate decarboxylase, putative	0.735416	0.80819
'IG_VC0535'	Intergenic Region	0.735724	0.603
'VC1596'	galactose-1-phosphate uridylyltransferase	0.735934	0.880219
'VC0683'	lipoprotein signal peptidase	0.735965	1
'VC0191'	conserved hypothetical protein	0.736191	0.376371
'VC0060'	crcB protein	0.736217	0.106365
'IG_VC2090'	Intergenic Region	0.736342	1
'IG_VC2646'	Intergenic Region	0.736473	0.841429
'VC1321'	hypothetical protein	0.736572	0.00896133
'VC2424'	type IV pilus assembly protein PilB	0.736724	0.0967703
'VC0285'	4-hydroxy-2-oxoglutarate aldolase/2-deydro-3-deoxyphosphogluconate aldolase	0.737158	0.0231734
'VC1371'	hypothetical protein	0.737193	0.117075
'VC1312'	alanine racemase, putative	0.737554	0.596494
'VC0033'	conserved hypothetical protein	0.73773	0.0769676
'VC0801'	citG protein	0.737878	0.383148
'IG_VCA0191'	Intergenic Region	0.738152	1
'VC1925'	C4-dicarboxylate transport sensor protein	0.738228	0.360532
'VC1364'	conserved hypothetical protein	0.738572	0.277901
'VCA0298'	hypothetical protein	0.739092	0.348784
'VC1720'	torD protein	0.739277	0.696609
'VC0491'	hypothetical protein	0.73942	0.150132
'VC2527'	conserved hypothetical protein	0.739509	1
'IG_VC0160'	Intergenic Region	0.739921	0.321352
'VC0017'	hypothetical protein	0.740216	1
'VC1929'	C4-dicarboxylate-binding periplasmic protein	0.740506	0.171769
'VC1038'	uridine kinase	0.740717	0.334512
'VC0771'	vibriobactin-specific isochorismatase	0.740788	0.191506
'IG_VC1905'	Intergenic Region	0.740984	0.21825
'VC2432'	conserved hypothetical protein	0.74112	0.204902
'VCA0836'	hexapeptide-repeat containing-acetyltransferase	0.741609	0.641382
'VC0129'	conserved hypothetical protein	0.742022	0.0579541
'IG_VC1895'	Intergenic Region	0.742555	1
'VC0338'	transporter, putative	0.742637	0.0436941
'VC1915'	ribosomal protein S1	0.74265	1
'VC1313'	methyl-accepting chemotaxis protein	0.742735	0.772696
'VC0215'	DNA/pantothenate metabolism flavoprotein	0.743293	1
'IG_VC1560'	Intergenic Region	0.744064	1
'VC1575'	hypothetical protein	0.744302	0.0683399
'IG_VC1883'	Intergenic Region	0.74432	1
'VC2285'	GGDEF family protein	0.744604	0.0269908
'VC0662'	branched chain amino acid transport system II carrier protein	0.744624	0.212047
'IG_VC0409'	Intergenic Region	0.744964	0.773333
'IG_VC1614'	Intergenic Region	0.745142	0.564591
'VC0204'	conserved hypothetical protein	0.74534	0.897317
'VC0682'	isoleucyl-tRNA synthetase	0.745384	1
'IG_VC0734'	Intergenic Region	0.745475	0.632333
'VC2602'	adenylosuccinate synthetase	0.745617	1
'IG_VC0378'	Intergenic Region	0.74619	1
'VC2533'	phosphocarrier protein NPr	0.746231	0.865476
'IG_VC1296'	Intergenic Region	0.746458	0.506862
'VC2705'	sodium/solute symporter, putative	0.746938	0.284275
'IG_VC1321'	Intergenic Region	0.747392	0.608843
'VC0795'	citrate/sodium symporter	0.748266	0.911699
'VC1502'	Sun/nucleolar protein family protein	0.748296	0.574272
'IG_VC2116'	Intergenic Region	0.748645	1
'VC2473'	conserved hypothetical protein	0.748651	0.277395
'IG_VC1906'	Intergenic Region	0.749079	1
'VC1891'	hypothetical protein	0.749972	0.792832
'IG_VCA0835'	Intergenic Region	0.749987	1
'VCA0956'	GGDEF family protein	0.750092	0.364612
'VC0566'	protease DO	0.750528	0.567555
'VC2225'	uracil phosphoribosyltransferase	0.751095	0.0533903
'IG_VC0712'	Intergenic Region	0.751644	0.694565
'VC1435'	conserved hypothetical protein	0.751835	0.340096
'VC0507'	hypothetical protein	0.751983	0.492056
'VC1561'	transcriptional regulator, LysR family	0.752592	0.718836
'IG_VC2683'	Intergenic Region	0.75289	0.944855
'VC1286'	transcriptional regulator, LacI family	0.753009	0.855265
'VCA0349'	relB protein	0.753073	0.787861
'VCA0553'	hypothetical protein	0.753154	1
'VC1905'	alanine dehydrogenase	0.753286	0.0233452
'IG_VCA0905'	Intergenic Region	0.753687	0.517612
'IG_VC1601'	Intergenic Region	0.754761	1
'VC1751'	conserved hypothetical protein	0.754959	0.132663
'VCA0633'	glpM protein	0.75524	0.774075
'VC0522'	beta-ketoadipate enol-lactone hydrolase, putative	0.755681	0.311373
'VC1541'	hypothetical protein	0.755757	0.626355
'VC0265'	conserved hypothetical protein	0.755841	0.71456
'VC0605'	conserved hypothetical protein	0.755989	0.37714
'IG_VC2489'	Intergenic Region	0.756434	0.746667
'VC0928'	hypothetical protein	0.757029	0.244859
'IG_VC1910'	Intergenic Region	0.757138	0.68
'VC2504'	2-hydroxyacid dehydrogenase family protein	0.75751	0.0461056
'VCA0790'	hypothetical protein	0.757743	0.600722
'VCA0584'	glutathione S-transferase, putative	0.757818	0.65955
'VC0817'	transposase, putative	0.758167	0.090389
'VC0128'	integrase/recombinase XerC	0.758686	0.417529
'IG_VC1313'	Intergenic Region	0.75883	0.602
'IG_VC1170'	Intergenic Region	0.758846	1
'IG_VCA0984'	Intergenic Region	0.7602	0.755556
'IG_VC2192'	Intergenic Region	0.760236	0.814395
'VCA0404'	hypothetical protein	0.760296	1
'VC2605'	hypothetical protein	0.761096	0.306571
'IG_VC1246'	Intergenic Region	0.762066	0.468185
'VCA0973'	hypothetical protein	0.762211	1
'IG_VC0894'	Intergenic Region	0.76244	0.876886
'IG_VCA0714'	Intergenic Region	0.762801	0.694857
'IG_VC1229'	Intergenic Region	0.762849	0.689333
'IG_VC0965'	Intergenic Region	0.762896	0.419959
'VC2066'	RNA polymerase sigma factor for flagellar operon FliA	0.763328	0.141799
'VCA0923'	methyl-accepting chemotaxis protein	0.763464	0.175524
'VC0968'	cysteine synthase A	0.76348	0.206419
'VC2638'	pyridine nucleotide-disulfide oxidoreductase, class I	0.764023	0.253069
'IG_VC1501'	Intergenic Region	0.764035	1
'IG_VC0103'	Intergenic Region	0.764392	1
'VCA0126'	hypothetical protein	0.764676	0.50162
'IG_VC0446'	Intergenic Region	0.764762	1
'VC2159'	glycine cleavage system transcriptional repressor, putative	0.764965	0.772651
'VC2037'	Na+/H+ antiporter	0.765328	0.137151
'VC2330'	conserved hypothetical protein	0.765598	0.3099
'VCA0294'	hypothetical protein	0.765694	0.631986
'VC0455'	oxygen-independent coproporphyrinogen III oxidase, putative	0.76572	0.0183411
'IG_VCA1011'	Intergenic Region	0.76602	1
'VCA0168'	hypothetical protein	0.766445	0.569335
'IG_VC0059'	Intergenic Region	0.766584	0.807957
'IG_VC0440'	Intergenic Region	0.766616	0.983333
'VC1116'	hypothetical protein	0.767158	0.949302
'VC0535'	DNA mismatch repair protein MutS	0.767501	0.0192643
'IG_VCA0288'	Intergenic Region	0.767845	1
'VC0918'	UDP-N-acetyl-D-mannosaminuronic acid dehydrogenase	0.767853	0.0516862
'IG_VC0248'	Intergenic Region	0.769814	1
'VC0859'	hypothetical protein	0.769871	0.470798
'VC2150'	conserved hypothetical protein	0.770097	0.0257354
'IG_VCA0800'	Intergenic Region	0.770127	0.511073
'VC1592'	conserved hypothetical protein	0.770311	0.255653
'IG_VCA1061'	Intergenic Region	0.77032	0.255806
'VC0981'	conserved hypothetical protein	0.770556	0.350975
'VC1478'	transposase OrfAB, subunit B	0.771596	0.769185
'VC2539'	thiamin ABC transporter, periplasmic thiamin-binding protein	0.771959	0.122011
'VC2624'	phosphoglycolate phosphatase	0.772208	0.131391
'VC1086'	response regulator	0.772213	0.653636
'IG_VC1576'	Intergenic Region	0.772307	0.99
'VC0304'	guanosine-5'-triphosphate,3'-diphosphate pyrophosphatase	0.772389	0.0512199
'VC1324'	hypothetical protein	0.772542	0.724657
'VC0955'	hypothetical protein	0.77256	0.733714
'VCA0743'	conserved hypothetical protein	0.772761	0.768984
'VC0819'	aldehyde dehydrogenase	0.772776	0.787481
'VC0490'	conserved hypothetical protein	0.773135	0.0385287
'IG_VC0785'	Intergenic Region	0.773416	0.462098
'VCA0335'	hypothetical protein	0.773542	1
'VC1785'	transcriptional regulator	0.774266	1
'IG_VCA0442'	Intergenic Region	0.774325	0.686166
'VCA0927'	conserved hypothetical protein	0.774586	0.60995
'VC0404'	MSHA biogenesis protein MshN	0.774962	0.616696
'VC2114'	hypothetical protein	0.775007	0.469073
'VC1403'	methyl-accepting chemotaxis protein	0.775141	0.0481097
'VC2485'	transcriptional regulator, LysR family	0.775986	0.296018
'VC0586'	carbonic anhydrase, putative	0.775991	0.422407
'VC1154'	hypothetical protein	0.776156	0.383802
'VCA0431'	hypothetical protein	0.777499	0.679315
'IG_VCA0788'	Intergenic Region	0.777859	1
'VC0923'	serine acetyltransferase-related protein	0.778371	0.239861
'IG_VC0475'	Intergenic Region	0.778407	0.84652
'VC2537'	thiamine ABC transporter, ATP-binding protein, putative	0.77866	0.727059
'VC2357'	hypothetical protein	0.778745	0.352835
'IG_VC2138'	Intergenic Region	0.779309	0.367432
'VC0952'	conserved hypothetical protein	0.77934	0.877229
'VC2534'	magnesium transporter	0.779791	0.436551
'VC0054'	Sua5/YciO/YrdC family protein	0.779804	0.380066
'VC1067'	conserved hypothetical protein	0.779974	0.0181993
'VCA0062'	hypothetical protein	0.780002	0.522186
'VC0938'	hypothetical protein	0.780586	0.93165
'VCA1071'	sodium/proline symporter	0.781131	0.0900136
'IG_VC1752'	Intergenic Region	0.781488	0.261053
'VC1995'	L-asparaginase I	0.781554	0.672703
'VCA0930'	conserved hypothetical protein	0.781636	0.194332
'VC1614'	conserved hypothetical protein	0.781743	0.759376
'VCA0233'	hypothetical protein	0.782497	0.428952
'VC0926'	hypothetical protein	0.782817	0.831196
'IG_VC1572'	Intergenic Region	0.78313	0.391667
'VC0077'	hypothetical protein	0.783218	0.963961
'IG_VCA0149'	Intergenic Region	0.783938	1
'VC1736'	arginyl-tRNA-protein transferase-related protein	0.784205	0.178487
'VCA0515'	hypothetical protein	0.784318	0.60619
'VC1789'	transposase OrfAB, subunit B	0.784397	0.834504
'VC2390'	carbamoyl-phosphate synthase, small subunit	0.784566	0.323187
'IG_VC0450'	Intergenic Region	0.784709	0.893199
'VC2704'	hypothetical protein	0.785042	0.474524
'VC1823'	PTS system, fructose-specific IIB component	0.785079	0.895873
[truncated: 4,998 more rows]
